# Supplementary material for: Photoinduced crystal melting with luminescence evolution based on conformational isomerisation
Source: Chem Sci. 2023 Apr 20;14(20):5302–8. doi: 10.1039/d3sc00838j (PMC10207888; doi:10.1039/d3sc00838j)
Supplement: SC-014-D3SC00838J-s005 [file SC-014-D3SC00838J-s005.cif]

# Electronic Supplementary Material (ESI) for Chemical Science.
# This journal is © The Royal Society of Chemistry 2023

####################################################################### 
# 
# This file contains crystal structure data downloaded from the 
# Cambridge Structural Database (CSD) hosted by the Cambridge 
# Crystallographic Data Centre (CCDC).
# 
# Full information about CCDC data access policies and citation 
# guidelines are available at http://www.ccdc.cam.ac.uk/access/V1 
# 
# Audit and citation data items may have been added by the CCDC. 
# Please retain this information to preserve the provenance of 
# this file and to allow appropriate attribution of the data. 
# 
#######################################################################

data_OO_123K
_database_code_depnum_ccdc_archive 'CCDC 2189550'
loop_
_audit_author_name
_audit_author_address
'Yosuke Tani'
;Osaka University
Japan
;
_audit_update_record             
;
2022-07-12 deposited with the CCDC.	2023-04-20 downloaded from the CCDC.
;
_audit_creation_date             2022-04-14
_audit_creation_method           
;
Olex2 1.3
(compiled 2020.11.12 svn.r5f609507 for OlexSys, GUI svn.r6408)
;
_shelx_SHELXL_version_number     2018/3
_chemical_name_common            ?
_chemical_name_systematic        ?
_chemical_formula_moiety         'C28 H44 Br2 O4 Si2'
_chemical_formula_sum            'C28 H44 Br2 O4 Si2'
_chemical_formula_weight         660.63
_chemical_melting_point          ?
_chemical_oxdiff_formula         C28H44Br2O4Si2
_chemical_oxdiff_usercomment     mk404-3-150d
loop_
_atom_type_symbol
_atom_type_description
_atom_type_scat_dispersion_real
_atom_type_scat_dispersion_imag
_atom_type_scat_source
C C 0.0033 0.0016 'International Tables Vol C Tables 4.2.6.8 and 6.1.1.4'
H H 0.0000 0.0000 'International Tables Vol C Tables 4.2.6.8 and 6.1.1.4'
Br Br -0.2901 2.4595 'International Tables Vol C Tables 4.2.6.8 and 6.1.1.4'
O O 0.0106 0.0060 'International Tables Vol C Tables 4.2.6.8 and 6.1.1.4'
Si Si 0.0817 0.0704 'International Tables Vol C Tables 4.2.6.8 and 6.1.1.4'

_shelx_space_group_comment       
;
The symmetry employed for this shelxl refinement is uniquely defined
by the following loop, which should always be used as a source of
symmetry information in preference to the above space-group names.
They are only intended as comments.
;
_space_group_crystal_system      monoclinic
_space_group_IT_number           14
_space_group_name_H-M_alt        'P 1 21/c 1'
_space_group_name_Hall           '-P 2ybc'
loop_
_space_group_symop_operation_xyz
'x, y, z'
'-x, y+1/2, -z+1/2'
'-x, -y, -z'
'x, -y-1/2, z-1/2'

_cell_length_a                   15.3021(5)
_cell_length_b                   14.6862(4)
_cell_length_c                   29.0678(9)
_cell_angle_alpha                90
_cell_angle_beta                 98.666(3)
_cell_angle_gamma                90
_cell_volume                     6457.8(3)
_cell_formula_units_Z            8
_cell_measurement_reflns_used    14647
_cell_measurement_temperature    123
_cell_measurement_theta_max      28.7650
_cell_measurement_theta_min      1.5470
_shelx_estimated_absorpt_T_max   ?
_shelx_estimated_absorpt_T_min   ?
_exptl_absorpt_coefficient_mu    2.614
_exptl_absorpt_correction_T_max  1.00000
_exptl_absorpt_correction_T_min  0.42476
_exptl_absorpt_correction_type   multi-scan
_exptl_absorpt_process_details   
;
CrysAlisPro 1.171.41.122a (Rigaku Oxford Diffraction, 2021)
Empirical absorption correction using spherical harmonics,
implemented in SCALE3 ABSPACK scaling algorithm.
;
_exptl_absorpt_special_details   ?
_exptl_crystal_colour            colourless
_exptl_crystal_colour_primary    colourless
_exptl_crystal_density_diffrn    1.359
_exptl_crystal_density_meas      ?
_exptl_crystal_density_method    ?
_exptl_crystal_description       prism
_exptl_crystal_F_000             2736
_exptl_crystal_size_max          0.25
_exptl_crystal_size_mid          0.2
_exptl_crystal_size_min          0.15
_exptl_transmission_factor_max   ?
_exptl_transmission_factor_min   ?
_diffrn_reflns_av_R_equivalents  0.0470
_diffrn_reflns_av_unetI/netI     0.0669
_diffrn_reflns_Laue_measured_fraction_full 1.000
_diffrn_reflns_Laue_measured_fraction_max 0.786
_diffrn_reflns_limit_h_max       12
_diffrn_reflns_limit_h_min       -19
_diffrn_reflns_limit_k_max       19
_diffrn_reflns_limit_k_min       -13
_diffrn_reflns_limit_l_max       36
_diffrn_reflns_limit_l_min       -36
_diffrn_reflns_number            46715
_diffrn_reflns_point_group_measured_fraction_full 1.000
_diffrn_reflns_point_group_measured_fraction_max 0.786
_diffrn_reflns_theta_full        25.242
_diffrn_reflns_theta_max         30.567
_diffrn_reflns_theta_min         1.557
_diffrn_ambient_temperature      123
_diffrn_detector                 'Rigaku HyPix-6000 area detector'
_diffrn_detector_area_resol_mean 10.0
_diffrn_detector_type            'HPC area detector'
_diffrn_measured_fraction_theta_full 1.000
_diffrn_measured_fraction_theta_max 0.786
_diffrn_measurement_details      
;
List of Runs (angles in degrees, time in seconds):

  # Type    Start    End  Width  t~exp~   \w     \q     \k     \f   Frames
#--------------------------------------------------------------------------
  1  \w    -74.00  15.00   0.50    8.00    --   -7.00 -62.00-119.00  178
  2  \w    -30.00  67.00   0.50    8.00    --   -7.00  62.00  18.00  194
  3  \w     -2.00  51.00   0.50    8.00    --   12.47 -99.00 120.00  106
  4  \w      1.00  28.00   0.50    8.00    --   12.47 -99.00 150.00   54
;
_diffrn_measurement_device       'four-circle diffractometer'
_diffrn_measurement_device_type  'Rigaku XtaLAB Synergy-R'
_diffrn_measurement_method       '\w scans'
_diffrn_orient_matrix_type       
'CrysAlisPro convention (1999,Acta A55,543-557)'
_diffrn_orient_matrix_UB_11      -0.0280753000
_diffrn_orient_matrix_UB_12      -0.0224475000
_diffrn_orient_matrix_UB_13      -0.0180955000
_diffrn_orient_matrix_UB_21      -0.0360932000
_diffrn_orient_matrix_UB_22      0.0269605000
_diffrn_orient_matrix_UB_23      0.0046883000
_diffrn_orient_matrix_UB_31      0.0103254000
_diffrn_orient_matrix_UB_32      0.0331985000
_diffrn_orient_matrix_UB_33      -0.0161094000
_diffrn_radiation_monochromator  'multi-layer mirror optics'
_diffrn_radiation_probe          x-ray
_diffrn_radiation_type           'Mo K\a'
_diffrn_radiation_wavelength     0.71073
_diffrn_source                   'rotating anode X-ray generator'
_diffrn_source_type              PhotonJet-R
_reflns_Friedel_coverage         0.000
_reflns_Friedel_fraction_full    .
_reflns_Friedel_fraction_max     .
_reflns_number_gt                10699
_reflns_number_total             15571
_reflns_odcompleteness_completeness 99.90
_reflns_odcompleteness_iscentric 1
_reflns_odcompleteness_theta     26.32
_reflns_special_details          
;
 Reflections were merged by SHELXL according to the crystal
 class for the calculation of statistics and refinement.
 
 _reflns_Friedel_fraction is defined as the number of unique
 Friedel pairs measured divided by the number that would be
 possible theoretically, ignoring centric projections and
 systematic absences.
;
_reflns_threshold_expression     'I > 2\s(I)'
_computing_cell_refinement       'CrysAlisPro 1.171.41.122a (Rigaku OD, 2021)'
_computing_data_collection       'CrysAlisPro 1.171.41.122a (Rigaku OD, 2021)'
_computing_data_reduction        'CrysAlisPro 1.171.41.122a (Rigaku OD, 2021)'
_computing_molecular_graphics    'Olex2 1.3 (Dolomanov et al., 2009)'
_computing_publication_material  'Olex2 1.3 (Dolomanov et al., 2009)'
_computing_structure_refinement  'SHELXL 2018/3 (Sheldrick, 2015)'
_computing_structure_solution    'SHELXT 2018/2 (Sheldrick, 2018)'
_refine_diff_density_max         1.441
_refine_diff_density_min         -0.794
_refine_diff_density_rms         0.130
_refine_ls_extinction_coef       .
_refine_ls_extinction_method     none
_refine_ls_goodness_of_fit_ref   1.163
_refine_ls_hydrogen_treatment    constr
_refine_ls_matrix_type           full
_refine_ls_number_parameters     673
_refine_ls_number_reflns         15571
_refine_ls_number_restraints     0
_refine_ls_R_factor_all          0.1169
_refine_ls_R_factor_gt           0.0768
_refine_ls_restrained_S_all      1.163
_refine_ls_shift/su_max          0.000
_refine_ls_shift/su_mean         0.000
_refine_ls_structure_factor_coef Fsqd
_refine_ls_weighting_details     
'w=1/[\s^2^(Fo^2^)+(0.0309P)^2^+55.5646P] where P=(Fo^2^+2Fc^2^)/3'
_refine_ls_weighting_scheme      calc
_refine_ls_wR_factor_gt          0.1723
_refine_ls_wR_factor_ref         0.1841
_refine_special_details          ?
_olex2_refinement_description    
;
1. Fixed Uiso
 At 1.2 times of:
  All C(H) groups
 At 1.5 times of:
  All C(H,H,H) groups
2.a Ternary CH refined with riding coordinates:
 C11(H11), C12(H12), C13(H13), C20(H20), C21(H21), C22(H22), C39(H39),
 C40(H40), C41(H41), C48(H48), C49(H49), C50(H50)
2.b Aromatic/amide H refined with riding coordinates:
 C4(H4), C9(H9), C32(H32), C37(H37)
2.c Idealised Me refined as rotating group:
 C14(H14A,H14B,H14C), C15(H15A,H15B,H15C), C16(H16A,H16B,H16C), C17(H17A,H17B,
 H17C), C18(H18A,H18B,H18C), C19(H19A,H19B,H19C), C23(H23A,H23B,H23C), C24(H24A,
 H24B,H24C), C25(H25A,H25B,H25C), C26(H26A,H26B,H26C), C27(H27A,H27B,H27C),
 C28(H28A,H28B,H28C), C42(H42A,H42B,H42C), C43(H43A,H43B,H43C), C44(H44A,H44B,
 H44C), C45(H45A,H45B,H45C), C46(H46A,H46B,H46C), C47(H47A,H47B,H47C), C51(H51A,
 H51B,H51C), C52(H52A,H52B,H52C), C53(H53A,H53B,H53C), C54(H54A,H54B,H54C),
 C55(H55A,H55B,H55C), C56(H56A,H56B,H56C)
;
_atom_sites_solution_hydrogens   geom
_atom_sites_solution_primary     dual
_atom_sites_solution_secondary   ?
loop_
_atom_site_label
_atom_site_type_symbol
_atom_site_fract_x
_atom_site_fract_y
_atom_site_fract_z
_atom_site_U_iso_or_equiv
_atom_site_adp_type
_atom_site_occupancy
_atom_site_site_symmetry_order
_atom_site_calc_flag
_atom_site_refinement_flags_posn
_atom_site_refinement_flags_adp
_atom_site_refinement_flags_occupancy
_atom_site_disorder_assembly
_atom_site_disorder_group
Br1 Br 0.17393(5) 0.32831(5) 0.23662(2) 0.03354(18) Uani 1 1 d . . . . .
Br2 Br -0.11334(5) 0.51641(4) 0.20147(2) 0.03113(17) Uani 1 1 d . . . . .
Br3 Br 0.68400(5) 0.37204(5) 0.25036(3) 0.03637(19) Uani 1 1 d . . . . .
Br4 Br 0.39536(5) 0.52268(4) 0.20147(2) 0.03087(17) Uani 1 1 d . . . . .
Si1 Si 0.30142(11) 0.13713(11) 0.41218(6) 0.0192(3) Uani 1 1 d . . . . .
Si2 Si 0.15365(12) 0.60569(12) 0.36285(7) 0.0266(4) Uani 1 1 d . . . . .
Si3 Si 0.80144(11) 0.13919(11) 0.41249(6) 0.0191(3) Uani 1 1 d . . . . .
Si4 Si 0.63868(12) 0.60543(11) 0.37318(6) 0.0241(4) Uani 1 1 d . . . . .
O1 O -0.0211(3) 0.2584(4) 0.34464(18) 0.0379(12) Uani 1 1 d . . . . .
O2 O 0.1521(3) 0.2160(3) 0.36108(14) 0.0183(8) Uani 1 1 d . . . . .
O3 O -0.0689(3) 0.3044(3) 0.24462(17) 0.0336(11) Uani 1 1 d . . . . .
O4 O 0.0577(3) 0.4617(3) 0.31765(15) 0.0219(9) Uani 1 1 d . . . . .
O5 O 0.4752(3) 0.2408(3) 0.33765(17) 0.0332(11) Uani 1 1 d . . . . .
O6 O 0.6503(3) 0.2161(3) 0.36106(14) 0.0175(8) Uani 1 1 d . . . . .
O7 O 0.4337(3) 0.3099(3) 0.24285(16) 0.0338(11) Uani 1 1 d . . . . .
O8 O 0.5489(3) 0.4631(3) 0.32304(14) 0.0204(9) Uani 1 1 d . . . . .
C1 C 0.0262(4) 0.2823(4) 0.3169(2) 0.0238(13) Uani 1 1 d . . . . .
C2 C 0.1189(4) 0.2601(4) 0.3211(2) 0.0202(12) Uani 1 1 d . . . . .
C3 C 0.1841(4) 0.2723(4) 0.2950(2) 0.0207(12) Uani 1 1 d . . . . .
C4 C 0.2620(4) 0.2341(4) 0.3196(2) 0.0233(13) Uani 1 1 d . . . . .
H4 H 0.318436 0.232251 0.309798 0.028 Uiso 1 1 calc R U . . .
C5 C 0.2409(4) 0.2004(4) 0.3601(2) 0.0194(12) Uani 1 1 d . . . . .
C6 C -0.0186(4) 0.3401(4) 0.2758(2) 0.0199(12) Uani 1 1 d . . . . .
C7 C -0.0015(4) 0.4371(4) 0.2799(2) 0.0206(13) Uani 1 1 d . . . . .
C8 C -0.0300(4) 0.5130(4) 0.2552(2) 0.0198(12) Uani 1 1 d . . . . .
C9 C 0.0151(4) 0.5876(4) 0.2782(2) 0.0265(14) Uani 1 1 d . . . . .
H9 H 0.009330 0.649542 0.268850 0.032 Uiso 1 1 calc R U . . .
C10 C 0.0683(4) 0.5550(4) 0.3160(2) 0.0229(13) Uani 1 1 d . . . . .
C11 C 0.2228(4) 0.1233(4) 0.4560(2) 0.0251(13) Uani 1 1 d . . . . .
H11 H 0.257311 0.093706 0.483986 0.030 Uiso 1 1 calc R U . . .
C12 C 0.3300(4) 0.0221(4) 0.3898(2) 0.0258(14) Uani 1 1 d . . . . .
H12 H 0.272939 -0.008334 0.377236 0.031 Uiso 1 1 calc R U . . .
C13 C 0.4033(4) 0.2033(4) 0.4380(2) 0.0242(13) Uani 1 1 d . . . . .
H13 H 0.452025 0.184265 0.420705 0.029 Uiso 1 1 calc R U . . .
C14 C 0.1883(4) 0.2145(5) 0.4727(2) 0.0326(16) Uani 1 1 d . . . . .
H14A H 0.238392 0.255063 0.482817 0.049 Uiso 1 1 calc R U . . .
H14B H 0.155940 0.203246 0.498736 0.049 Uiso 1 1 calc R U . . .
H14C H 0.148823 0.243039 0.447053 0.049 Uiso 1 1 calc R U . . .
C15 C 0.1448(4) 0.0599(5) 0.4393(3) 0.0318(16) Uani 1 1 d . . . . .
H15A H 0.109526 0.085631 0.411374 0.048 Uiso 1 1 calc R U . . .
H15B H 0.107829 0.053684 0.463868 0.048 Uiso 1 1 calc R U . . .
H15C H 0.167149 -0.000078 0.431964 0.048 Uiso 1 1 calc R U . . .
C16 C 0.3776(5) -0.0399(4) 0.4280(3) 0.0343(17) Uani 1 1 d . . . . .
H16A H 0.436600 -0.015512 0.439112 0.051 Uiso 1 1 calc R U . . .
H16B H 0.382974 -0.101273 0.415500 0.051 Uiso 1 1 calc R U . . .
H16C H 0.343505 -0.042665 0.453991 0.051 Uiso 1 1 calc R U . . .
C17 C 0.3845(5) 0.0277(5) 0.3495(3) 0.0359(17) Uani 1 1 d . . . . .
H17A H 0.350255 0.059638 0.323174 0.054 Uiso 1 1 calc R U . . .
H17B H 0.398423 -0.033930 0.339952 0.054 Uiso 1 1 calc R U . . .
H17C H 0.439472 0.060960 0.359830 0.054 Uiso 1 1 calc R U . . .
C18 C 0.4330(5) 0.1785(5) 0.4892(2) 0.0347(16) Uani 1 1 d . . . . .
H18A H 0.385784 0.193214 0.507297 0.052 Uiso 1 1 calc R U . . .
H18B H 0.486279 0.213106 0.501310 0.052 Uiso 1 1 calc R U . . .
H18C H 0.445982 0.113143 0.491750 0.052 Uiso 1 1 calc R U . . .
C19 C 0.3938(5) 0.3075(5) 0.4322(3) 0.0377(17) Uani 1 1 d . . . . .
H19A H 0.377518 0.322308 0.399160 0.057 Uiso 1 1 calc R U . . .
H19B H 0.450060 0.336873 0.444306 0.057 Uiso 1 1 calc R U . . .
H19C H 0.347659 0.329419 0.449486 0.057 Uiso 1 1 calc R U . . .
C20 C 0.1550(6) 0.5330(8) 0.4157(3) 0.069(3) Uani 1 1 d . . . . .
H20 H 0.172186 0.472682 0.403821 0.083 Uiso 1 1 calc R U . . .
C21 C 0.2632(4) 0.5961(5) 0.3411(3) 0.0322(16) Uani 1 1 d . . . . .
H21 H 0.308169 0.628264 0.363902 0.039 Uiso 1 1 calc R U . . .
C22 C 0.1216(5) 0.7305(5) 0.3651(3) 0.046(2) Uani 1 1 d . . . . .
H22 H 0.117145 0.752033 0.332232 0.055 Uiso 1 1 calc R U . . .
C23 C 0.0783(9) 0.5103(13) 0.4327(4) 0.138(8) Uani 1 1 d . . . . .
H23A H 0.060433 0.561143 0.451071 0.207 Uiso 1 1 calc R U . . .
H23B H 0.088610 0.456126 0.452412 0.207 Uiso 1 1 calc R U . . .
H23C H 0.031333 0.497731 0.406629 0.207 Uiso 1 1 calc R U . . .
C24 C 0.2340(7) 0.5525(8) 0.4530(3) 0.074(3) Uani 1 1 d . . . . .
H24A H 0.288713 0.547293 0.439522 0.111 Uiso 1 1 calc R U . . .
H24B H 0.235017 0.508586 0.478480 0.111 Uiso 1 1 calc R U . . .
H24C H 0.229037 0.614341 0.465104 0.111 Uiso 1 1 calc R U . . .
C25 C 0.2943(6) 0.4973(5) 0.3379(3) 0.053(2) Uani 1 1 d . . . . .
H25A H 0.295462 0.467382 0.368107 0.079 Uiso 1 1 calc R U . . .
H25B H 0.353713 0.496558 0.329198 0.079 Uiso 1 1 calc R U . . .
H25C H 0.253439 0.464695 0.314267 0.079 Uiso 1 1 calc R U . . .
C26 C 0.2616(6) 0.6424(6) 0.2944(3) 0.059(3) Uani 1 1 d . . . . .
H26A H 0.227240 0.605432 0.270012 0.088 Uiso 1 1 calc R U . . .
H26B H 0.322137 0.649160 0.287737 0.088 Uiso 1 1 calc R U . . .
H26C H 0.234223 0.702618 0.295200 0.088 Uiso 1 1 calc R U . . .
C27 C 0.1934(6) 0.7880(6) 0.3917(4) 0.060(3) Uani 1 1 d . . . . .
H27A H 0.205906 0.766535 0.423986 0.089 Uiso 1 1 calc R U . . .
H27B H 0.174125 0.851625 0.391310 0.089 Uiso 1 1 calc R U . . .
H27C H 0.247061 0.783181 0.377234 0.089 Uiso 1 1 calc R U . . .
C28 C 0.0310(6) 0.7473(7) 0.3780(4) 0.064(3) Uani 1 1 d . . . . .
H28A H -0.012454 0.709184 0.358626 0.096 Uiso 1 1 calc R U . . .
H28B H 0.015331 0.811618 0.372812 0.096 Uiso 1 1 calc R U . . .
H28C H 0.031395 0.732192 0.410840 0.096 Uiso 1 1 calc R U . . .
C29 C 0.5243(4) 0.2805(4) 0.3153(2) 0.0218(13) Uani 1 1 d . . . . .
C30 C 0.6178(4) 0.2684(4) 0.3236(2) 0.0184(12) Uani 1 1 d . . . . .
C31 C 0.6882(4) 0.2968(4) 0.3031(2) 0.0231(13) Uani 1 1 d . . . . .
C32 C 0.7662(4) 0.2604(4) 0.3280(2) 0.0281(15) Uani 1 1 d . . . . .
H32 H 0.824697 0.268550 0.321494 0.034 Uiso 1 1 calc R U . . .
C33 C 0.7404(4) 0.2104(4) 0.3637(2) 0.0210(13) Uani 1 1 d . . . . .
C34 C 0.4799(4) 0.3437(4) 0.2758(2) 0.0203(13) Uani 1 1 d . . . . .
C35 C 0.4952(4) 0.4395(4) 0.2832(2) 0.0204(12) Uani 1 1 d . . . . .
C36 C 0.4706(4) 0.5166(4) 0.2580(2) 0.0204(12) Uani 1 1 d . . . . .
C37 C 0.5132(4) 0.5904(4) 0.2829(2) 0.0247(14) Uani 1 1 d . . . . .
H37 H 0.509688 0.652429 0.273600 0.030 Uiso 1 1 calc R U . . .
C38 C 0.5603(4) 0.5567(4) 0.3228(2) 0.0220(13) Uani 1 1 d . . . . .
C39 C 0.7218(4) 0.1163(4) 0.4547(2) 0.0228(13) Uani 1 1 d . . . . .
H39 H 0.756155 0.084585 0.482060 0.027 Uiso 1 1 calc R U . . .
C40 C 0.8315(4) 0.0287(4) 0.3853(2) 0.0261(14) Uani 1 1 d . . . . .
H40 H 0.774759 -0.000841 0.371340 0.031 Uiso 1 1 calc R U . . .
C41 C 0.9035(4) 0.2026(4) 0.4409(2) 0.0241(13) Uani 1 1 d . . . . .
H41 H 0.951915 0.187630 0.422594 0.029 Uiso 1 1 calc R U . . .
C42 C 0.6857(4) 0.2048(5) 0.4733(2) 0.0301(15) Uani 1 1 d . . . . .
H42A H 0.735103 0.245025 0.485176 0.045 Uiso 1 1 calc R U . . .
H42B H 0.652097 0.190198 0.498535 0.045 Uiso 1 1 calc R U . . .
H42C H 0.646946 0.235515 0.448130 0.045 Uiso 1 1 calc R U . . .
C43 C 0.6452(4) 0.0536(5) 0.4361(2) 0.0306(15) Uani 1 1 d . . . . .
H43A H 0.611300 0.080624 0.408128 0.046 Uiso 1 1 calc R U . . .
H43B H 0.606766 0.045649 0.459857 0.046 Uiso 1 1 calc R U . . .
H43C H 0.668433 -0.005700 0.428306 0.046 Uiso 1 1 calc R U . . .
C44 C 0.8789(5) -0.0383(4) 0.4211(3) 0.0342(17) Uani 1 1 d . . . . .
H44A H 0.937395 -0.014169 0.433620 0.051 Uiso 1 1 calc R U . . .
H44B H 0.885618 -0.097072 0.406049 0.051 Uiso 1 1 calc R U . . .
H44C H 0.844096 -0.046376 0.446437 0.051 Uiso 1 1 calc R U . . .
C45 C 0.8860(5) 0.0419(5) 0.3459(3) 0.0350(17) Uani 1 1 d . . . . .
H45A H 0.853545 0.081159 0.321884 0.053 Uiso 1 1 calc R U . . .
H45B H 0.896659 -0.017394 0.332255 0.053 Uiso 1 1 calc R U . . .
H45C H 0.942607 0.070324 0.358151 0.053 Uiso 1 1 calc R U . . .
C46 C 0.9336(5) 0.1687(5) 0.4907(2) 0.0356(16) Uani 1 1 d . . . . .
H46A H 0.887306 0.180879 0.509766 0.053 Uiso 1 1 calc R U . . .
H46B H 0.987958 0.200411 0.503969 0.053 Uiso 1 1 calc R U . . .
H46C H 0.944922 0.103015 0.490162 0.053 Uiso 1 1 calc R U . . .
C47 C 0.8941(5) 0.3070(5) 0.4403(3) 0.0395(18) Uani 1 1 d . . . . .
H47A H 0.876514 0.327801 0.408177 0.059 Uiso 1 1 calc R U . . .
H47B H 0.950903 0.334662 0.453069 0.059 Uiso 1 1 calc R U . . .
H47C H 0.849109 0.324970 0.459160 0.059 Uiso 1 1 calc R U . . .
C48 C 0.6014(5) 0.5642(5) 0.4284(2) 0.0358(17) Uani 1 1 d . . . . .
H48 H 0.637476 0.597105 0.454827 0.043 Uiso 1 1 calc R U . . .
C49 C 0.7491(5) 0.5545(5) 0.3679(3) 0.0417(19) Uani 1 1 d . . . . .
H49 H 0.738932 0.487463 0.364100 0.050 Uiso 1 1 calc R U . . .
C50 C 0.6337(5) 0.7312(4) 0.3625(2) 0.0325(16) Uani 1 1 d . . . . .
H50 H 0.641484 0.739552 0.329189 0.039 Uiso 1 1 calc R U . . .
C51 C 0.5031(6) 0.5837(7) 0.4313(3) 0.055(2) Uani 1 1 d . . . . .
H51A H 0.491958 0.649283 0.428236 0.083 Uiso 1 1 calc R U . . .
H51B H 0.489301 0.562711 0.461432 0.083 Uiso 1 1 calc R U . . .
H51C H 0.465670 0.551398 0.406199 0.083 Uiso 1 1 calc R U . . .
C52 C 0.6182(6) 0.4614(5) 0.4363(3) 0.047(2) Uani 1 1 d . . . . .
H52A H 0.579431 0.426766 0.412671 0.071 Uiso 1 1 calc R U . . .
H52B H 0.605781 0.444549 0.467319 0.071 Uiso 1 1 calc R U . . .
H52C H 0.680047 0.447551 0.434031 0.071 Uiso 1 1 calc R U . . .
C53 C 0.8198(6) 0.5659(6) 0.4117(4) 0.061(3) Uani 1 1 d . . . . .
H53A H 0.833169 0.630688 0.416776 0.092 Uiso 1 1 calc R U . . .
H53B H 0.873727 0.533337 0.407096 0.092 Uiso 1 1 calc R U . . .
H53C H 0.797140 0.540857 0.438810 0.092 Uiso 1 1 calc R U . . .
C54 C 0.7847(7) 0.5856(7) 0.3243(4) 0.065(3) Uani 1 1 d . . . . .
H54A H 0.738471 0.579148 0.297200 0.097 Uiso 1 1 calc R U . . .
H54B H 0.835750 0.548074 0.319803 0.097 Uiso 1 1 calc R U . . .
H54C H 0.802832 0.649522 0.327701 0.097 Uiso 1 1 calc R U . . .
C55 C 0.7101(6) 0.7842(5) 0.3914(3) 0.049(2) Uani 1 1 d . . . . .
H55A H 0.708812 0.774049 0.424623 0.074 Uiso 1 1 calc R U . . .
H55B H 0.703354 0.849412 0.384526 0.074 Uiso 1 1 calc R U . . .
H55C H 0.766654 0.762939 0.383456 0.074 Uiso 1 1 calc R U . . .
C56 C 0.5456(6) 0.7771(5) 0.3675(3) 0.047(2) Uani 1 1 d . . . . .
H56A H 0.496981 0.743293 0.349384 0.070 Uiso 1 1 calc R U . . .
H56B H 0.545794 0.839805 0.356091 0.070 Uiso 1 1 calc R U . . .
H56C H 0.537866 0.777372 0.400396 0.070 Uiso 1 1 calc R U . . .

loop_
_atom_site_aniso_label
_atom_site_aniso_U_11
_atom_site_aniso_U_22
_atom_site_aniso_U_33
_atom_site_aniso_U_23
_atom_site_aniso_U_13
_atom_site_aniso_U_12
Br1 0.0325(4) 0.0378(4) 0.0321(4) 0.0137(3) 0.0106(3) 0.0083(3)
Br2 0.0318(4) 0.0240(3) 0.0341(4) 0.0063(3) -0.0063(3) 0.0002(3)
Br3 0.0343(4) 0.0371(4) 0.0421(4) 0.0205(3) 0.0202(3) 0.0128(3)
Br4 0.0362(4) 0.0250(3) 0.0285(4) 0.0035(3) -0.0046(3) 0.0049(3)
Si1 0.0138(8) 0.0184(8) 0.0251(9) 0.0026(6) 0.0024(7) 0.0004(6)
Si2 0.0245(10) 0.0211(9) 0.0336(10) -0.0041(7) 0.0027(8) -0.0049(7)
Si3 0.0140(8) 0.0170(8) 0.0265(9) 0.0025(6) 0.0035(7) 0.0011(6)
Si4 0.0244(9) 0.0184(8) 0.0289(10) 0.0005(7) 0.0024(7) -0.0045(7)
O1 0.021(3) 0.047(3) 0.049(3) 0.020(2) 0.013(2) 0.004(2)
O2 0.011(2) 0.017(2) 0.027(2) 0.0031(16) 0.0023(17) 0.0011(15)
O3 0.035(3) 0.018(2) 0.043(3) -0.0003(19) -0.007(2) -0.0008(19)
O4 0.021(2) 0.014(2) 0.030(2) -0.0006(16) 0.0008(18) 0.0017(16)
O5 0.016(2) 0.036(3) 0.049(3) 0.016(2) 0.010(2) -0.0004(19)
O6 0.014(2) 0.0143(19) 0.025(2) 0.0017(16) 0.0042(17) 0.0027(15)
O7 0.041(3) 0.021(2) 0.034(3) -0.0036(19) -0.012(2) 0.000(2)
O8 0.021(2) 0.012(2) 0.028(2) -0.0003(16) 0.0042(18) -0.0015(16)
C1 0.019(3) 0.017(3) 0.035(4) 0.004(2) 0.004(3) 0.002(2)
C2 0.023(3) 0.011(3) 0.025(3) 0.000(2) 0.002(3) 0.003(2)
C3 0.020(3) 0.019(3) 0.023(3) 0.005(2) 0.004(2) 0.003(2)
C4 0.014(3) 0.027(3) 0.031(3) 0.002(3) 0.006(3) 0.003(2)
C5 0.006(3) 0.017(3) 0.035(4) 0.000(2) 0.001(2) -0.001(2)
C6 0.014(3) 0.013(3) 0.033(3) -0.003(2) 0.002(3) 0.005(2)
C7 0.020(3) 0.017(3) 0.025(3) -0.001(2) 0.003(3) 0.003(2)
C8 0.013(3) 0.019(3) 0.026(3) 0.001(2) 0.000(2) 0.001(2)
C9 0.028(4) 0.017(3) 0.033(4) 0.001(3) 0.002(3) -0.004(3)
C10 0.017(3) 0.011(3) 0.042(4) -0.002(2) 0.008(3) -0.004(2)
C11 0.017(3) 0.031(3) 0.028(3) 0.007(3) 0.004(3) -0.001(3)
C12 0.019(3) 0.021(3) 0.037(4) 0.004(3) 0.003(3) -0.002(2)
C13 0.015(3) 0.024(3) 0.034(4) -0.001(3) 0.007(3) -0.003(2)
C14 0.021(4) 0.043(4) 0.037(4) -0.005(3) 0.013(3) -0.001(3)
C15 0.017(3) 0.034(4) 0.045(4) 0.010(3) 0.009(3) -0.006(3)
C16 0.034(4) 0.020(3) 0.048(4) 0.007(3) 0.004(3) 0.010(3)
C17 0.039(4) 0.030(4) 0.041(4) -0.001(3) 0.013(3) 0.002(3)
C18 0.023(4) 0.050(4) 0.029(4) -0.003(3) -0.003(3) -0.006(3)
C19 0.036(4) 0.031(4) 0.047(5) -0.003(3) 0.008(3) -0.012(3)
C20 0.052(6) 0.109(9) 0.042(5) 0.027(5) -0.008(4) -0.045(6)
C21 0.023(4) 0.025(3) 0.048(4) -0.006(3) 0.005(3) 0.003(3)
C22 0.034(4) 0.031(4) 0.072(6) -0.019(4) 0.006(4) -0.002(3)
C23 0.096(11) 0.24(2) 0.067(8) 0.056(10) -0.006(7) -0.088(12)
C24 0.074(7) 0.104(9) 0.038(5) 0.016(5) -0.009(5) -0.038(6)
C25 0.052(6) 0.036(5) 0.071(6) -0.005(4) 0.011(5) 0.017(4)
C26 0.056(6) 0.056(6) 0.071(6) 0.015(5) 0.032(5) 0.005(4)
C27 0.056(6) 0.034(5) 0.088(7) -0.024(4) 0.008(5) -0.008(4)
C28 0.050(6) 0.066(6) 0.077(7) -0.035(5) 0.008(5) 0.013(5)
C29 0.020(3) 0.017(3) 0.029(3) -0.001(2) 0.005(3) 0.001(2)
C30 0.027(3) 0.008(3) 0.021(3) 0.002(2) 0.005(2) -0.004(2)
C31 0.027(3) 0.016(3) 0.028(3) 0.006(2) 0.010(3) 0.004(2)
C32 0.019(3) 0.028(3) 0.040(4) 0.008(3) 0.012(3) 0.003(3)
C33 0.011(3) 0.020(3) 0.033(4) 0.005(2) 0.005(2) 0.001(2)
C34 0.014(3) 0.020(3) 0.028(3) 0.004(2) 0.006(2) 0.007(2)
C35 0.017(3) 0.022(3) 0.022(3) -0.002(2) 0.001(2) 0.004(2)
C36 0.021(3) 0.019(3) 0.021(3) 0.001(2) 0.000(2) 0.002(2)
C37 0.028(4) 0.015(3) 0.032(4) 0.001(2) 0.007(3) 0.001(2)
C38 0.020(3) 0.013(3) 0.033(4) 0.001(2) 0.006(3) -0.002(2)
C39 0.015(3) 0.024(3) 0.030(3) 0.006(2) 0.004(3) -0.002(2)
C40 0.020(3) 0.023(3) 0.034(4) -0.002(3) 0.000(3) 0.003(3)
C41 0.015(3) 0.028(3) 0.030(4) -0.004(3) 0.007(3) -0.008(2)
C42 0.021(4) 0.035(4) 0.038(4) -0.003(3) 0.014(3) -0.002(3)
C43 0.020(3) 0.031(4) 0.042(4) 0.005(3) 0.006(3) -0.006(3)
C44 0.028(4) 0.018(3) 0.054(5) 0.005(3) -0.001(3) 0.008(3)
C45 0.039(4) 0.027(4) 0.042(4) -0.003(3) 0.016(3) 0.004(3)
C46 0.024(4) 0.051(4) 0.031(4) -0.005(3) 0.001(3) -0.010(3)
C47 0.036(4) 0.030(4) 0.054(5) -0.007(3) 0.012(4) -0.012(3)
C48 0.034(4) 0.043(4) 0.029(4) 0.001(3) -0.001(3) -0.013(3)
C49 0.025(4) 0.031(4) 0.070(6) -0.001(4) 0.010(4) -0.003(3)
C50 0.049(5) 0.019(3) 0.029(4) -0.002(3) 0.004(3) 0.001(3)
C51 0.045(5) 0.070(6) 0.056(6) -0.001(5) 0.026(4) -0.014(4)
C52 0.053(5) 0.040(5) 0.045(5) 0.014(4) -0.002(4) -0.018(4)
C53 0.028(5) 0.053(6) 0.098(8) 0.008(5) -0.007(5) 0.000(4)
C54 0.054(6) 0.067(6) 0.081(7) -0.015(5) 0.035(5) -0.018(5)
C55 0.061(6) 0.028(4) 0.056(5) -0.010(4) -0.003(4) -0.008(4)
C56 0.065(6) 0.027(4) 0.049(5) -0.005(3) 0.008(4) 0.013(4)

_geom_special_details            
;
 All esds (except the esd in the dihedral angle between two l.s. planes)
 are estimated using the full covariance matrix.  The cell esds are taken
 into account individually in the estimation of esds in distances, angles
 and torsion angles; correlations between esds in cell parameters are only
 used when they are defined by crystal symmetry.  An approximate (isotropic)
 treatment of cell esds is used for estimating esds involving l.s. planes.
;
loop_
_geom_bond_atom_site_label_1
_geom_bond_atom_site_label_2
_geom_bond_distance
_geom_bond_site_symmetry_2
_geom_bond_publ_flag
Br1 C3 1.871(6) . ?
Br2 C8 1.863(6) . ?
Br3 C31 1.883(6) . ?
Br4 C36 1.862(6) . ?
Si1 C5 1.894(6) . ?
Si1 C11 1.889(6) . ?
Si1 C12 1.885(7) . ?
Si1 C13 1.894(6) . ?
Si2 C10 1.891(6) . ?
Si2 C20 1.869(9) . ?
Si2 C21 1.885(7) . ?
Si2 C22 1.901(8) . ?
Si3 C33 1.892(6) . ?
Si3 C39 1.886(6) . ?
Si3 C40 1.892(6) . ?
Si3 C41 1.897(6) . ?
Si4 C38 1.889(6) . ?
Si4 C48 1.882(7) . ?
Si4 C49 1.876(8) . ?
Si4 C50 1.873(7) . ?
O1 C1 1.215(8) . ?
O2 C2 1.360(7) . ?
O2 C5 1.383(7) . ?
O3 C6 1.216(7) . ?
O4 C7 1.363(7) . ?
O4 C10 1.381(7) . ?
O5 C29 1.213(7) . ?
O6 C30 1.364(7) . ?
O6 C33 1.372(7) . ?
O7 C34 1.209(7) . ?
O8 C35 1.361(7) . ?
O8 C38 1.386(7) . ?
C1 C2 1.443(8) . ?
C1 C6 1.538(8) . ?
C2 C3 1.354(8) . ?
C3 C4 1.411(8) . ?
C4 H4 0.9500 . ?
C4 C5 1.360(9) . ?
C6 C7 1.451(8) . ?
C7 C8 1.360(8) . ?
C8 C9 1.409(8) . ?
C9 H9 0.9500 . ?
C9 C10 1.353(9) . ?
C11 H11 1.0000 . ?
C11 C14 1.545(9) . ?
C11 C15 1.534(9) . ?
C12 H12 1.0000 . ?
C12 C16 1.535(9) . ?
C12 C17 1.537(9) . ?
C13 H13 1.0000 . ?
C13 C18 1.533(9) . ?
C13 C19 1.544(9) . ?
C14 H14A 0.9800 . ?
C14 H14B 0.9800 . ?
C14 H14C 0.9800 . ?
C15 H15A 0.9800 . ?
C15 H15B 0.9800 . ?
C15 H15C 0.9800 . ?
C16 H16A 0.9800 . ?
C16 H16B 0.9800 . ?
C16 H16C 0.9800 . ?
C17 H17A 0.9800 . ?
C17 H17B 0.9800 . ?
C17 H17C 0.9800 . ?
C18 H18A 0.9800 . ?
C18 H18B 0.9800 . ?
C18 H18C 0.9800 . ?
C19 H19A 0.9800 . ?
C19 H19B 0.9800 . ?
C19 H19C 0.9800 . ?
C20 H20 1.0000 . ?
C20 C23 1.381(14) . ?
C20 C24 1.524(12) . ?
C21 H21 1.0000 . ?
C21 C25 1.534(10) . ?
C21 C26 1.515(11) . ?
C22 H22 1.0000 . ?
C22 C27 1.505(11) . ?
C22 C28 1.509(11) . ?
C23 H23A 0.9800 . ?
C23 H23B 0.9800 . ?
C23 H23C 0.9800 . ?
C24 H24A 0.9800 . ?
C24 H24B 0.9800 . ?
C24 H24C 0.9800 . ?
C25 H25A 0.9800 . ?
C25 H25B 0.9800 . ?
C25 H25C 0.9800 . ?
C26 H26A 0.9800 . ?
C26 H26B 0.9800 . ?
C26 H26C 0.9800 . ?
C27 H27A 0.9800 . ?
C27 H27B 0.9800 . ?
C27 H27C 0.9800 . ?
C28 H28A 0.9800 . ?
C28 H28B 0.9800 . ?
C28 H28C 0.9800 . ?
C29 C30 1.426(8) . ?
C29 C34 1.551(8) . ?
C30 C31 1.373(8) . ?
C31 C32 1.404(9) . ?
C32 H32 0.9500 . ?
C32 C33 1.376(9) . ?
C34 C35 1.437(8) . ?
C35 C36 1.369(8) . ?
C36 C37 1.406(8) . ?
C37 H37 0.9500 . ?
C37 C38 1.363(9) . ?
C39 H39 1.0000 . ?
C39 C42 1.543(9) . ?
C39 C43 1.523(8) . ?
C40 H40 1.0000 . ?
C40 C44 1.533(9) . ?
C40 C45 1.527(9) . ?
C41 H41 1.0000 . ?
C41 C46 1.535(9) . ?
C41 C47 1.539(9) . ?
C42 H42A 0.9800 . ?
C42 H42B 0.9800 . ?
C42 H42C 0.9800 . ?
C43 H43A 0.9800 . ?
C43 H43B 0.9800 . ?
C43 H43C 0.9800 . ?
C44 H44A 0.9800 . ?
C44 H44B 0.9800 . ?
C44 H44C 0.9800 . ?
C45 H45A 0.9800 . ?
C45 H45B 0.9800 . ?
C45 H45C 0.9800 . ?
C46 H46A 0.9800 . ?
C46 H46B 0.9800 . ?
C46 H46C 0.9800 . ?
C47 H47A 0.9800 . ?
C47 H47B 0.9800 . ?
C47 H47C 0.9800 . ?
C48 H48 1.0000 . ?
C48 C51 1.547(11) . ?
C48 C52 1.544(11) . ?
C49 H49 1.0000 . ?
C49 C53 1.551(12) . ?
C49 C54 1.523(12) . ?
C50 H50 1.0000 . ?
C50 C55 1.545(10) . ?
C50 C56 1.533(11) . ?
C51 H51A 0.9800 . ?
C51 H51B 0.9800 . ?
C51 H51C 0.9800 . ?
C52 H52A 0.9800 . ?
C52 H52B 0.9800 . ?
C52 H52C 0.9800 . ?
C53 H53A 0.9800 . ?
C53 H53B 0.9800 . ?
C53 H53C 0.9800 . ?
C54 H54A 0.9800 . ?
C54 H54B 0.9800 . ?
C54 H54C 0.9800 . ?
C55 H55A 0.9800 . ?
C55 H55B 0.9800 . ?
C55 H55C 0.9800 . ?
C56 H56A 0.9800 . ?
C56 H56B 0.9800 . ?
C56 H56C 0.9800 . ?

loop_
_geom_angle_atom_site_label_1
_geom_angle_atom_site_label_2
_geom_angle_atom_site_label_3
_geom_angle
_geom_angle_site_symmetry_1
_geom_angle_site_symmetry_3
_geom_angle_publ_flag
C5 Si1 C13 109.8(3) . . ?
C11 Si1 C5 107.9(3) . . ?
C11 Si1 C13 110.9(3) . . ?
C12 Si1 C5 105.9(3) . . ?
C12 Si1 C11 109.9(3) . . ?
C12 Si1 C13 112.1(3) . . ?
C10 Si2 C22 104.5(3) . . ?
C20 Si2 C10 106.7(3) . . ?
C20 Si2 C21 109.5(4) . . ?
C20 Si2 C22 119.5(5) . . ?
C21 Si2 C10 106.4(3) . . ?
C21 Si2 C22 109.4(3) . . ?
C33 Si3 C40 106.5(3) . . ?
C33 Si3 C41 109.6(3) . . ?
C39 Si3 C33 107.0(3) . . ?
C39 Si3 C40 109.9(3) . . ?
C39 Si3 C41 112.0(3) . . ?
C40 Si3 C41 111.5(3) . . ?
C48 Si4 C38 107.5(3) . . ?
C49 Si4 C38 105.1(3) . . ?
C49 Si4 C48 109.6(4) . . ?
C50 Si4 C38 103.9(3) . . ?
C50 Si4 C48 116.7(3) . . ?
C50 Si4 C49 113.2(3) . . ?
C2 O2 C5 107.7(5) . . ?
C7 O4 C10 107.6(5) . . ?
C30 O6 C33 108.8(4) . . ?
C35 O8 C38 107.9(5) . . ?
O1 C1 C2 123.7(6) . . ?
O1 C1 C6 115.7(5) . . ?
C2 C1 C6 120.6(5) . . ?
O2 C2 C1 114.6(5) . . ?
C3 C2 O2 109.3(5) . . ?
C3 C2 C1 136.1(6) . . ?
C2 C3 Br1 126.8(5) . . ?
C2 C3 C4 107.5(5) . . ?
C4 C3 Br1 125.7(5) . . ?
C3 C4 H4 126.5 . . ?
C5 C4 C3 107.0(5) . . ?
C5 C4 H4 126.5 . . ?
O2 C5 Si1 115.4(4) . . ?
C4 C5 Si1 136.0(5) . . ?
C4 C5 O2 108.6(5) . . ?
O3 C6 C1 119.9(5) . . ?
O3 C6 C7 124.7(6) . . ?
C7 C6 C1 115.2(5) . . ?
O4 C7 C6 114.5(5) . . ?
C8 C7 O4 109.2(5) . . ?
C8 C7 C6 136.3(6) . . ?
C7 C8 Br2 126.0(5) . . ?
C7 C8 C9 107.0(5) . . ?
C9 C8 Br2 127.0(5) . . ?
C8 C9 H9 126.2 . . ?
C10 C9 C8 107.6(5) . . ?
C10 C9 H9 126.2 . . ?
O4 C10 Si2 116.0(4) . . ?
C9 C10 Si2 135.3(5) . . ?
C9 C10 O4 108.6(5) . . ?
Si1 C11 H11 106.5 . . ?
C14 C11 Si1 113.6(4) . . ?
C14 C11 H11 106.5 . . ?
C15 C11 Si1 113.4(5) . . ?
C15 C11 H11 106.5 . . ?
C15 C11 C14 109.8(5) . . ?
Si1 C12 H12 106.9 . . ?
C16 C12 Si1 113.0(5) . . ?
C16 C12 H12 106.9 . . ?
C16 C12 C17 109.4(6) . . ?
C17 C12 Si1 113.3(4) . . ?
C17 C12 H12 106.9 . . ?
Si1 C13 H13 106.7 . . ?
C18 C13 Si1 111.6(4) . . ?
C18 C13 H13 106.7 . . ?
C18 C13 C19 110.6(6) . . ?
C19 C13 Si1 114.0(5) . . ?
C19 C13 H13 106.7 . . ?
C11 C14 H14A 109.5 . . ?
C11 C14 H14B 109.5 . . ?
C11 C14 H14C 109.5 . . ?
H14A C14 H14B 109.5 . . ?
H14A C14 H14C 109.5 . . ?
H14B C14 H14C 109.5 . . ?
C11 C15 H15A 109.5 . . ?
C11 C15 H15B 109.5 . . ?
C11 C15 H15C 109.5 . . ?
H15A C15 H15B 109.5 . . ?
H15A C15 H15C 109.5 . . ?
H15B C15 H15C 109.5 . . ?
C12 C16 H16A 109.5 . . ?
C12 C16 H16B 109.5 . . ?
C12 C16 H16C 109.5 . . ?
H16A C16 H16B 109.5 . . ?
H16A C16 H16C 109.5 . . ?
H16B C16 H16C 109.5 . . ?
C12 C17 H17A 109.5 . . ?
C12 C17 H17B 109.5 . . ?
C12 C17 H17C 109.5 . . ?
H17A C17 H17B 109.5 . . ?
H17A C17 H17C 109.5 . . ?
H17B C17 H17C 109.5 . . ?
C13 C18 H18A 109.5 . . ?
C13 C18 H18B 109.5 . . ?
C13 C18 H18C 109.5 . . ?
H18A C18 H18B 109.5 . . ?
H18A C18 H18C 109.5 . . ?
H18B C18 H18C 109.5 . . ?
C13 C19 H19A 109.5 . . ?
C13 C19 H19B 109.5 . . ?
C13 C19 H19C 109.5 . . ?
H19A C19 H19B 109.5 . . ?
H19A C19 H19C 109.5 . . ?
H19B C19 H19C 109.5 . . ?
Si2 C20 H20 101.1 . . ?
C23 C20 Si2 121.7(9) . . ?
C23 C20 H20 101.1 . . ?
C23 C20 C24 114.6(9) . . ?
C24 C20 Si2 112.8(6) . . ?
C24 C20 H20 101.1 . . ?
Si2 C21 H21 107.4 . . ?
C25 C21 Si2 113.0(5) . . ?
C25 C21 H21 107.4 . . ?
C26 C21 Si2 111.8(5) . . ?
C26 C21 H21 107.4 . . ?
C26 C21 C25 109.5(7) . . ?
Si2 C22 H22 104.6 . . ?
C27 C22 Si2 112.7(6) . . ?
C27 C22 H22 104.6 . . ?
C27 C22 C28 114.1(7) . . ?
C28 C22 Si2 114.8(6) . . ?
C28 C22 H22 104.6 . . ?
C20 C23 H23A 109.5 . . ?
C20 C23 H23B 109.5 . . ?
C20 C23 H23C 109.5 . . ?
H23A C23 H23B 109.5 . . ?
H23A C23 H23C 109.5 . . ?
H23B C23 H23C 109.5 . . ?
C20 C24 H24A 109.5 . . ?
C20 C24 H24B 109.5 . . ?
C20 C24 H24C 109.5 . . ?
H24A C24 H24B 109.5 . . ?
H24A C24 H24C 109.5 . . ?
H24B C24 H24C 109.5 . . ?
C21 C25 H25A 109.5 . . ?
C21 C25 H25B 109.5 . . ?
C21 C25 H25C 109.5 . . ?
H25A C25 H25B 109.5 . . ?
H25A C25 H25C 109.5 . . ?
H25B C25 H25C 109.5 . . ?
C21 C26 H26A 109.5 . . ?
C21 C26 H26B 109.5 . . ?
C21 C26 H26C 109.5 . . ?
H26A C26 H26B 109.5 . . ?
H26A C26 H26C 109.5 . . ?
H26B C26 H26C 109.5 . . ?
C22 C27 H27A 109.5 . . ?
C22 C27 H27B 109.5 . . ?
C22 C27 H27C 109.5 . . ?
H27A C27 H27B 109.5 . . ?
H27A C27 H27C 109.5 . . ?
H27B C27 H27C 109.5 . . ?
C22 C28 H28A 109.5 . . ?
C22 C28 H28B 109.5 . . ?
C22 C28 H28C 109.5 . . ?
H28A C28 H28B 109.5 . . ?
H28A C28 H28C 109.5 . . ?
H28B C28 H28C 109.5 . . ?
O5 C29 C30 122.4(6) . . ?
O5 C29 C34 116.5(5) . . ?
C30 C29 C34 121.1(5) . . ?
O6 C30 C29 116.1(5) . . ?
O6 C30 C31 107.6(5) . . ?
C31 C30 C29 136.3(6) . . ?
C30 C31 Br3 126.8(5) . . ?
C30 C31 C32 108.8(5) . . ?
C32 C31 Br3 124.4(5) . . ?
C31 C32 H32 127.0 . . ?
C33 C32 C31 105.9(6) . . ?
C33 C32 H32 127.0 . . ?
O6 C33 Si3 117.0(4) . . ?
O6 C33 C32 109.0(5) . . ?
C32 C33 Si3 134.1(5) . . ?
O7 C34 C29 118.7(5) . . ?
O7 C34 C35 125.6(6) . . ?
C35 C34 C29 115.7(5) . . ?
O8 C35 C34 116.0(5) . . ?
O8 C35 C36 109.1(5) . . ?
C36 C35 C34 134.9(6) . . ?
C35 C36 Br4 126.5(5) . . ?
C35 C36 C37 107.1(5) . . ?
C37 C36 Br4 126.5(5) . . ?
C36 C37 H37 126.2 . . ?
C38 C37 C36 107.6(5) . . ?
C38 C37 H37 126.2 . . ?
O8 C38 Si4 116.0(4) . . ?
C37 C38 Si4 135.6(5) . . ?
C37 C38 O8 108.3(5) . . ?
Si3 C39 H39 106.6 . . ?
C42 C39 Si3 112.2(4) . . ?
C42 C39 H39 106.6 . . ?
C43 C39 Si3 114.5(5) . . ?
C43 C39 H39 106.6 . . ?
C43 C39 C42 109.7(5) . . ?
Si3 C40 H40 106.9 . . ?
C44 C40 Si3 112.7(5) . . ?
C44 C40 H40 106.9 . . ?
C45 C40 Si3 113.5(5) . . ?
C45 C40 H40 106.9 . . ?
C45 C40 C44 109.6(6) . . ?
Si3 C41 H41 106.7 . . ?
C46 C41 Si3 111.2(4) . . ?
C46 C41 H41 106.7 . . ?
C46 C41 C47 110.4(6) . . ?
C47 C41 Si3 114.6(5) . . ?
C47 C41 H41 106.7 . . ?
C39 C42 H42A 109.5 . . ?
C39 C42 H42B 109.5 . . ?
C39 C42 H42C 109.5 . . ?
H42A C42 H42B 109.5 . . ?
H42A C42 H42C 109.5 . . ?
H42B C42 H42C 109.5 . . ?
C39 C43 H43A 109.5 . . ?
C39 C43 H43B 109.5 . . ?
C39 C43 H43C 109.5 . . ?
H43A C43 H43B 109.5 . . ?
H43A C43 H43C 109.5 . . ?
H43B C43 H43C 109.5 . . ?
C40 C44 H44A 109.5 . . ?
C40 C44 H44B 109.5 . . ?
C40 C44 H44C 109.5 . . ?
H44A C44 H44B 109.5 . . ?
H44A C44 H44C 109.5 . . ?
H44B C44 H44C 109.5 . . ?
C40 C45 H45A 109.5 . . ?
C40 C45 H45B 109.5 . . ?
C40 C45 H45C 109.5 . . ?
H45A C45 H45B 109.5 . . ?
H45A C45 H45C 109.5 . . ?
H45B C45 H45C 109.5 . . ?
C41 C46 H46A 109.5 . . ?
C41 C46 H46B 109.5 . . ?
C41 C46 H46C 109.5 . . ?
H46A C46 H46B 109.5 . . ?
H46A C46 H46C 109.5 . . ?
H46B C46 H46C 109.5 . . ?
C41 C47 H47A 109.5 . . ?
C41 C47 H47B 109.5 . . ?
C41 C47 H47C 109.5 . . ?
H47A C47 H47B 109.5 . . ?
H47A C47 H47C 109.5 . . ?
H47B C47 H47C 109.5 . . ?
Si4 C48 H48 107.3 . . ?
C51 C48 Si4 114.2(5) . . ?
C51 C48 H48 107.3 . . ?
C52 C48 Si4 112.1(6) . . ?
C52 C48 H48 107.3 . . ?
C52 C48 C51 108.3(7) . . ?
Si4 C49 H49 105.9 . . ?
C53 C49 Si4 114.5(6) . . ?
C53 C49 H49 105.9 . . ?
C54 C49 Si4 112.9(6) . . ?
C54 C49 H49 105.9 . . ?
C54 C49 C53 111.0(7) . . ?
Si4 C50 H50 105.9 . . ?
C55 C50 Si4 113.5(5) . . ?
C55 C50 H50 105.9 . . ?
C56 C50 Si4 115.6(5) . . ?
C56 C50 H50 105.9 . . ?
C56 C50 C55 109.3(6) . . ?
C48 C51 H51A 109.5 . . ?
C48 C51 H51B 109.5 . . ?
C48 C51 H51C 109.5 . . ?
H51A C51 H51B 109.5 . . ?
H51A C51 H51C 109.5 . . ?
H51B C51 H51C 109.5 . . ?
C48 C52 H52A 109.5 . . ?
C48 C52 H52B 109.5 . . ?
C48 C52 H52C 109.5 . . ?
H52A C52 H52B 109.5 . . ?
H52A C52 H52C 109.5 . . ?
H52B C52 H52C 109.5 . . ?
C49 C53 H53A 109.5 . . ?
C49 C53 H53B 109.5 . . ?
C49 C53 H53C 109.5 . . ?
H53A C53 H53B 109.5 . . ?
H53A C53 H53C 109.5 . . ?
H53B C53 H53C 109.5 . . ?
C49 C54 H54A 109.5 . . ?
C49 C54 H54B 109.5 . . ?
C49 C54 H54C 109.5 . . ?
H54A C54 H54B 109.5 . . ?
H54A C54 H54C 109.5 . . ?
H54B C54 H54C 109.5 . . ?
C50 C55 H55A 109.5 . . ?
C50 C55 H55B 109.5 . . ?
C50 C55 H55C 109.5 . . ?
H55A C55 H55B 109.5 . . ?
H55A C55 H55C 109.5 . . ?
H55B C55 H55C 109.5 . . ?
C50 C56 H56A 109.5 . . ?
C50 C56 H56B 109.5 . . ?
C50 C56 H56C 109.5 . . ?
H56A C56 H56B 109.5 . . ?
H56A C56 H56C 109.5 . . ?
H56B C56 H56C 109.5 . . ?

loop_
_geom_torsion_atom_site_label_1
_geom_torsion_atom_site_label_2
_geom_torsion_atom_site_label_3
_geom_torsion_atom_site_label_4
_geom_torsion
_geom_torsion_site_symmetry_1
_geom_torsion_site_symmetry_2
_geom_torsion_site_symmetry_3
_geom_torsion_site_symmetry_4
_geom_torsion_publ_flag
Br1 C3 C4 C5 -179.8(5) . . . . ?
Br2 C8 C9 C10 179.1(5) . . . . ?
Br3 C31 C32 C33 179.7(5) . . . . ?
Br4 C36 C37 C38 178.6(5) . . . . ?
O1 C1 C2 O2 -5.2(9) . . . . ?
O1 C1 C2 C3 175.2(7) . . . . ?
O1 C1 C6 O3 -73.8(8) . . . . ?
O1 C1 C6 C7 101.6(7) . . . . ?
O2 C2 C3 Br1 179.5(4) . . . . ?
O2 C2 C3 C4 0.0(7) . . . . ?
O3 C6 C7 O4 -179.7(6) . . . . ?
O3 C6 C7 C8 0.7(12) . . . . ?
O4 C7 C8 Br2 -178.4(4) . . . . ?
O4 C7 C8 C9 1.5(7) . . . . ?
O5 C29 C30 O6 -6.0(9) . . . . ?
O5 C29 C30 C31 174.2(7) . . . . ?
O5 C29 C34 O7 -65.8(8) . . . . ?
O5 C29 C34 C35 111.7(7) . . . . ?
O6 C30 C31 Br3 -179.2(4) . . . . ?
O6 C30 C31 C32 0.8(7) . . . . ?
O7 C34 C35 O8 179.3(6) . . . . ?
O7 C34 C35 C36 -3.6(12) . . . . ?
O8 C35 C36 Br4 -178.4(4) . . . . ?
O8 C35 C36 C37 1.8(7) . . . . ?
C1 C2 C3 Br1 -0.9(11) . . . . ?
C1 C2 C3 C4 179.6(7) . . . . ?
C1 C6 C7 O4 5.1(8) . . . . ?
C1 C6 C7 C8 -174.5(7) . . . . ?
C2 O2 C5 Si1 -178.8(4) . . . . ?
C2 O2 C5 C4 -0.5(6) . . . . ?
C2 C1 C6 O3 106.8(7) . . . . ?
C2 C1 C6 C7 -77.8(7) . . . . ?
C2 C3 C4 C5 -0.3(7) . . . . ?
C3 C4 C5 Si1 178.3(5) . . . . ?
C3 C4 C5 O2 0.5(7) . . . . ?
C5 Si1 C11 C14 -59.2(5) . . . . ?
C5 Si1 C11 C15 67.1(5) . . . . ?
C5 Si1 C12 C16 -178.4(5) . . . . ?
C5 Si1 C12 C17 56.5(5) . . . . ?
C5 Si1 C13 C18 157.0(5) . . . . ?
C5 Si1 C13 C19 30.8(6) . . . . ?
C5 O2 C2 C1 -179.4(5) . . . . ?
C5 O2 C2 C3 0.3(6) . . . . ?
C6 C1 C2 O2 174.2(5) . . . . ?
C6 C1 C2 C3 -5.4(11) . . . . ?
C6 C7 C8 Br2 1.2(11) . . . . ?
C6 C7 C8 C9 -178.9(7) . . . . ?
C7 O4 C10 Si2 -176.0(4) . . . . ?
C7 O4 C10 C9 1.1(7) . . . . ?
C7 C8 C9 C10 -0.8(7) . . . . ?
C8 C9 C10 Si2 176.1(5) . . . . ?
C8 C9 C10 O4 -0.2(7) . . . . ?
C10 Si2 C20 C23 -50.2(13) . . . . ?
C10 Si2 C20 C24 167.5(8) . . . . ?
C10 Si2 C21 C25 -67.4(6) . . . . ?
C10 Si2 C21 C26 56.7(6) . . . . ?
C10 O4 C7 C6 178.7(5) . . . . ?
C10 O4 C7 C8 -1.6(7) . . . . ?
C11 Si1 C5 O2 -6.3(5) . . . . ?
C11 Si1 C5 C4 176.0(6) . . . . ?
C11 Si1 C12 C16 -62.0(5) . . . . ?
C11 Si1 C12 C17 172.8(5) . . . . ?
C11 Si1 C13 C18 37.8(5) . . . . ?
C11 Si1 C13 C19 -88.4(5) . . . . ?
C12 Si1 C5 O2 111.4(4) . . . . ?
C12 Si1 C5 C4 -66.3(7) . . . . ?
C12 Si1 C11 C14 -174.3(5) . . . . ?
C12 Si1 C11 C15 -48.0(5) . . . . ?
C12 Si1 C13 C18 -85.5(5) . . . . ?
C12 Si1 C13 C19 148.3(5) . . . . ?
C13 Si1 C5 O2 -127.3(4) . . . . ?
C13 Si1 C5 C4 55.0(7) . . . . ?
C13 Si1 C11 C14 61.1(5) . . . . ?
C13 Si1 C11 C15 -172.6(4) . . . . ?
C13 Si1 C12 C16 61.9(5) . . . . ?
C13 Si1 C12 C17 -63.2(6) . . . . ?
C20 Si2 C10 O4 -31.5(6) . . . . ?
C20 Si2 C10 C9 152.4(8) . . . . ?
C20 Si2 C21 C25 47.5(7) . . . . ?
C20 Si2 C21 C26 171.7(6) . . . . ?
C21 Si2 C10 O4 85.3(5) . . . . ?
C21 Si2 C10 C9 -90.8(7) . . . . ?
C21 Si2 C20 C23 -164.9(12) . . . . ?
C21 Si2 C20 C24 52.8(10) . . . . ?
C22 Si2 C10 O4 -159.1(5) . . . . ?
C22 Si2 C10 C9 24.8(8) . . . . ?
C22 Si2 C20 C23 67.9(13) . . . . ?
C22 Si2 C20 C24 -74.4(10) . . . . ?
C22 Si2 C21 C25 -179.7(6) . . . . ?
C22 Si2 C21 C26 -55.6(7) . . . . ?
C29 C30 C31 Br3 0.6(11) . . . . ?
C29 C30 C31 C32 -179.4(7) . . . . ?
C29 C34 C35 O8 1.9(8) . . . . ?
C29 C34 C35 C36 179.0(7) . . . . ?
C30 O6 C33 Si3 -178.9(4) . . . . ?
C30 O6 C33 C32 0.8(7) . . . . ?
C30 C29 C34 O7 112.4(7) . . . . ?
C30 C29 C34 C35 -70.0(7) . . . . ?
C30 C31 C32 C33 -0.3(7) . . . . ?
C31 C32 C33 Si3 179.3(5) . . . . ?
C31 C32 C33 O6 -0.3(7) . . . . ?
C33 Si3 C39 C42 -57.5(5) . . . . ?
C33 Si3 C39 C43 68.4(5) . . . . ?
C33 Si3 C40 C44 -178.0(5) . . . . ?
C33 Si3 C40 C45 56.7(5) . . . . ?
C33 Si3 C41 C46 157.2(5) . . . . ?
C33 Si3 C41 C47 31.2(6) . . . . ?
C33 O6 C30 C29 179.2(5) . . . . ?
C33 O6 C30 C31 -1.0(6) . . . . ?
C34 C29 C30 O6 175.8(5) . . . . ?
C34 C29 C30 C31 -3.9(11) . . . . ?
C34 C35 C36 Br4 4.4(11) . . . . ?
C34 C35 C36 C37 -175.4(7) . . . . ?
C35 O8 C38 Si4 -176.3(4) . . . . ?
C35 O8 C38 C37 0.3(7) . . . . ?
C35 C36 C37 C38 -1.6(7) . . . . ?
C36 C37 C38 Si4 176.4(5) . . . . ?
C36 C37 C38 O8 0.8(7) . . . . ?
C38 Si4 C48 C51 -53.3(6) . . . . ?
C38 Si4 C48 C52 70.4(6) . . . . ?
C38 Si4 C49 C53 -166.1(6) . . . . ?
C38 Si4 C49 C54 65.6(6) . . . . ?
C38 Si4 C50 C55 -164.6(6) . . . . ?
C38 Si4 C50 C56 68.1(6) . . . . ?
C38 O8 C35 C34 176.5(5) . . . . ?
C38 O8 C35 C36 -1.3(7) . . . . ?
C39 Si3 C33 O6 -13.6(5) . . . . ?
C39 Si3 C33 C32 166.9(7) . . . . ?
C39 Si3 C40 C44 -62.4(5) . . . . ?
C39 Si3 C40 C45 172.2(5) . . . . ?
C39 Si3 C41 C46 38.6(6) . . . . ?
C39 Si3 C41 C47 -87.4(5) . . . . ?
C40 Si3 C33 O6 103.9(5) . . . . ?
C40 Si3 C33 C32 -75.6(7) . . . . ?
C40 Si3 C39 C42 -172.8(4) . . . . ?
C40 Si3 C39 C43 -46.8(5) . . . . ?
C40 Si3 C41 C46 -85.1(5) . . . . ?
C40 Si3 C41 C47 148.9(5) . . . . ?
C41 Si3 C33 O6 -135.3(4) . . . . ?
C41 Si3 C33 C32 45.2(8) . . . . ?
C41 Si3 C39 C42 62.6(5) . . . . ?
C41 Si3 C39 C43 -171.4(4) . . . . ?
C41 Si3 C40 C44 62.5(5) . . . . ?
C41 Si3 C40 C45 -62.9(6) . . . . ?
C48 Si4 C38 O8 -53.6(5) . . . . ?
C48 Si4 C38 C37 131.1(7) . . . . ?
C48 Si4 C49 C53 -50.9(7) . . . . ?
C48 Si4 C49 C54 -179.2(6) . . . . ?
C48 Si4 C50 C55 77.4(7) . . . . ?
C48 Si4 C50 C56 -50.0(6) . . . . ?
C49 Si4 C38 O8 63.0(5) . . . . ?
C49 Si4 C38 C37 -112.3(7) . . . . ?
C49 Si4 C48 C51 -166.9(6) . . . . ?
C49 Si4 C48 C52 -43.2(6) . . . . ?
C49 Si4 C50 C55 -51.2(7) . . . . ?
C49 Si4 C50 C56 -178.5(5) . . . . ?
C50 Si4 C38 O8 -177.8(5) . . . . ?
C50 Si4 C38 C37 6.8(8) . . . . ?
C50 Si4 C48 C51 62.8(7) . . . . ?
C50 Si4 C48 C52 -173.5(5) . . . . ?
C50 Si4 C49 C53 81.2(7) . . . . ?
C50 Si4 C49 C54 -47.1(7) . . . . ?

_shelx_res_file                  
;
TITL mk404_3-150_auto_a.res in P2(1)/c
    mk404_3-150_auto.res
    created by SHELXL-2018/3 at 15:36:37 on 14-Apr-2022
REM Old TITL mk404_3-150_auto in P2(1)/c
REM SHELXT solution in P2(1)/c: R1 0.169, Rweak 0.024, Alpha 0.064
REM <I/s> 2.299 for 546 systematic absences, Orientation as input
REM Formula found by SHELXT: C56 O8 Si4 Br4
CELL 0.71073 15.3021 14.6862 29.0678 90 98.666 90
ZERR 8 0.0005 0.0004 0.0009 0 0.003 0
LATT 1
SYMM -X,0.5+Y,0.5-Z
SFAC C H Br O Si
UNIT 224 352 16 32 16

L.S. 10
PLAN  20
TEMP -150.15
CONF
BOND
list 4
MORE -1
BOND $H
fmap 2 53
acta
REM <olex2.extras>
REM <HklSrc "%.\\mk404_3-150_auto.hkl">
REM </olex2.extras>

WGHT    0.030900   55.564602
FVAR       0.17187
BR1   3    0.173929    0.328313    0.236622    11.00000    0.03246    0.03784 =
         0.03209    0.01367    0.01056    0.00833
BR2   3   -0.113337    0.516410    0.201468    11.00000    0.03176    0.02402 =
         0.03414    0.00627   -0.00630    0.00023
BR3   3    0.683997    0.372038    0.250365    11.00000    0.03434    0.03710 =
         0.04214    0.02048    0.02021    0.01278
BR4   3    0.395365    0.522685    0.201470    11.00000    0.03619    0.02501 =
         0.02848    0.00355   -0.00463    0.00491
SI1   5    0.301420    0.137128    0.412181    11.00000    0.01378    0.01843 =
         0.02514    0.00265    0.00238    0.00043
SI2   5    0.153654    0.605687    0.362848    11.00000    0.02447    0.02109 =
         0.03357   -0.00408    0.00266   -0.00493
SI3   5    0.801442    0.139190    0.412490    11.00000    0.01396    0.01699 =
         0.02652    0.00247    0.00352    0.00109
SI4   5    0.638676    0.605432    0.373182    11.00000    0.02438    0.01835 =
         0.02893    0.00050    0.00237   -0.00450
O1    4   -0.021077    0.258374    0.344639    11.00000    0.02070    0.04674 =
         0.04864    0.01952    0.01255    0.00391
O2    4    0.152075    0.216000    0.361078    11.00000    0.01056    0.01728 =
         0.02697    0.00305    0.00235    0.00115
O3    4   -0.068880    0.304407    0.244620    11.00000    0.03512    0.01847 =
         0.04327   -0.00026   -0.00653   -0.00079
O4    4    0.057650    0.461734    0.317648    11.00000    0.02129    0.01354 =
         0.03001   -0.00057    0.00082    0.00170
O5    4    0.475212    0.240787    0.337651    11.00000    0.01573    0.03613 =
         0.04918    0.01612    0.00989   -0.00037
O6    4    0.650324    0.216108    0.361055    11.00000    0.01383    0.01429 =
         0.02486    0.00173    0.00416    0.00269
O7    4    0.433720    0.309948    0.242846    11.00000    0.04052    0.02130 =
         0.03395   -0.00365   -0.01248    0.00049
O8    4    0.548884    0.463051    0.323044    11.00000    0.02149    0.01214 =
         0.02761   -0.00028    0.00421   -0.00154
C1    1    0.026218    0.282296    0.316856    11.00000    0.01877    0.01728 =
         0.03518    0.00432    0.00382    0.00233
C2    1    0.118914    0.260067    0.321097    11.00000    0.02324    0.01143 =
         0.02527   -0.00024    0.00173    0.00267
C3    1    0.184141    0.272252    0.294988    11.00000    0.02011    0.01894 =
         0.02334    0.00518    0.00373    0.00296
C4    1    0.262005    0.234092    0.319633    11.00000    0.01353    0.02657 =
         0.03059    0.00193    0.00627    0.00326
AFIX  43
H4    2    0.318436    0.232251    0.309798    11.00000   -1.20000
AFIX   0
C5    1    0.240942    0.200439    0.360146    11.00000    0.00581    0.01667 =
         0.03502    0.00017    0.00104   -0.00075
C6    1   -0.018597    0.340066    0.275848    11.00000    0.01354    0.01284 =
         0.03281   -0.00251    0.00187    0.00539
C7    1   -0.001498    0.437145    0.279857    11.00000    0.01977    0.01659 =
         0.02516   -0.00115    0.00278    0.00280
C8    1   -0.030046    0.513032    0.255238    11.00000    0.01332    0.01919 =
         0.02598    0.00123    0.00012    0.00133
C9    1    0.015144    0.587593    0.278217    11.00000    0.02825    0.01699 =
         0.03342    0.00053    0.00219   -0.00412
AFIX  43
H9    2    0.009330    0.649542    0.268850    11.00000   -1.20000
AFIX   0
C10   1    0.068323    0.555019    0.316042    11.00000    0.01681    0.01098 =
         0.04206   -0.00228    0.00780   -0.00375
C11   1    0.222841    0.123268    0.455981    11.00000    0.01686    0.03104 =
         0.02752    0.00651    0.00387   -0.00141
AFIX  13
H11   2    0.257311    0.093706    0.483986    11.00000   -1.20000
AFIX   0
C12   1    0.330029    0.022129    0.389758    11.00000    0.01902    0.02122 =
         0.03679    0.00414    0.00296   -0.00175
AFIX  13
H12   2    0.272939   -0.008334    0.377236    11.00000   -1.20000
AFIX   0
C13   1    0.403343    0.203325    0.438031    11.00000    0.01504    0.02427 =
         0.03435   -0.00136    0.00694   -0.00325
AFIX  13
H13   2    0.452025    0.184265    0.420705    11.00000   -1.20000
AFIX   0
C14   1    0.188347    0.214491    0.472672    11.00000    0.02093    0.04291 =
         0.03678   -0.00512    0.01304   -0.00133
AFIX 137
H14A  2    0.238392    0.255063    0.482817    11.00000   -1.50000
H14B  2    0.155940    0.203246    0.498736    11.00000   -1.50000
H14C  2    0.148823    0.243039    0.447053    11.00000   -1.50000
AFIX   0
C15   1    0.144789    0.059905    0.439290    11.00000    0.01740    0.03447 =
         0.04477    0.00956    0.00913   -0.00633
AFIX 137
H15A  2    0.109526    0.085631    0.411374    11.00000   -1.50000
H15B  2    0.107829    0.053684    0.463868    11.00000   -1.50000
H15C  2    0.167149   -0.000078    0.431964    11.00000   -1.50000
AFIX   0
C16   1    0.377573   -0.039938    0.428050    11.00000    0.03372    0.01998 =
         0.04847    0.00725    0.00360    0.01001
AFIX 137
H16A  2    0.436600   -0.015512    0.439112    11.00000   -1.50000
H16B  2    0.382974   -0.101273    0.415500    11.00000   -1.50000
H16C  2    0.343505   -0.042665    0.453991    11.00000   -1.50000
AFIX   0
C17   1    0.384476    0.027704    0.349536    11.00000    0.03912    0.02980 =
         0.04100   -0.00105    0.01350    0.00224
AFIX 137
H17A  2    0.350255    0.059638    0.323174    11.00000   -1.50000
H17B  2    0.398423   -0.033930    0.339952    11.00000   -1.50000
H17C  2    0.439472    0.060960    0.359830    11.00000   -1.50000
AFIX   0
C18   1    0.433022    0.178455    0.489211    11.00000    0.02294    0.05041 =
         0.02872   -0.00299   -0.00267   -0.00593
AFIX 137
H18A  2    0.385784    0.193214    0.507297    11.00000   -1.50000
H18B  2    0.486279    0.213106    0.501310    11.00000   -1.50000
H18C  2    0.445982    0.113143    0.491750    11.00000   -1.50000
AFIX   0
C19   1    0.393771    0.307490    0.432215    11.00000    0.03572    0.03085 =
         0.04694   -0.00338    0.00758   -0.01187
AFIX 137
H19A  2    0.377518    0.322308    0.399160    11.00000   -1.50000
H19B  2    0.450060    0.336873    0.444306    11.00000   -1.50000
H19C  2    0.347659    0.329419    0.449486    11.00000   -1.50000
AFIX   0
C20   1    0.155045    0.532970    0.415733    11.00000    0.05158    0.10877 =
         0.04200    0.02688   -0.00824   -0.04506
AFIX  13
H20   2    0.172186    0.472682    0.403821    11.00000   -1.20000
AFIX   0
C21   1    0.263216    0.596062    0.341062    11.00000    0.02260    0.02544 =
         0.04843   -0.00573    0.00484    0.00252
AFIX  13
H21   2    0.308169    0.628264    0.363902    11.00000   -1.20000
AFIX   0
C22   1    0.121556    0.730466    0.365132    11.00000    0.03381    0.03076 =
         0.07202   -0.01855    0.00612   -0.00155
AFIX  13
H22   2    0.117145    0.752033    0.332232    11.00000   -1.20000
AFIX   0
C23   1    0.078281    0.510350    0.432693    11.00000    0.09593    0.24469 =
         0.06707    0.05609   -0.00582   -0.08815
AFIX 137
H23A  2    0.060433    0.561143    0.451071    11.00000   -1.50000
H23B  2    0.088610    0.456126    0.452412    11.00000   -1.50000
H23C  2    0.031333    0.497731    0.406629    11.00000   -1.50000
AFIX   0
C24   1    0.234002    0.552545    0.453040    11.00000    0.07364    0.10366 =
         0.03839    0.01622   -0.00925   -0.03816
AFIX 137
H24A  2    0.288713    0.547293    0.439522    11.00000   -1.50000
H24B  2    0.235017    0.508586    0.478480    11.00000   -1.50000
H24C  2    0.229037    0.614341    0.465104    11.00000   -1.50000
AFIX   0
C25   1    0.294261    0.497252    0.337870    11.00000    0.05204    0.03593 =
         0.07064   -0.00478    0.01128    0.01695
AFIX 137
H25A  2    0.295462    0.467382    0.368107    11.00000   -1.50000
H25B  2    0.353713    0.496558    0.329198    11.00000   -1.50000
H25C  2    0.253439    0.464695    0.314267    11.00000   -1.50000
AFIX   0
C26   1    0.261558    0.642409    0.294383    11.00000    0.05635    0.05573 =
         0.07132    0.01533    0.03208    0.00508
AFIX 137
H26A  2    0.227240    0.605432    0.270012    11.00000   -1.50000
H26B  2    0.322137    0.649160    0.287737    11.00000   -1.50000
H26C  2    0.234223    0.702618    0.295200    11.00000   -1.50000
AFIX   0
C27   1    0.193428    0.787965    0.391735    11.00000    0.05592    0.03384 =
         0.08787   -0.02404    0.00752   -0.00817
AFIX 137
H27A  2    0.205906    0.766535    0.423986    11.00000   -1.50000
H27B  2    0.174125    0.851625    0.391310    11.00000   -1.50000
H27C  2    0.247061    0.783181    0.377234    11.00000   -1.50000
AFIX   0
C28   1    0.031027    0.747343    0.377978    11.00000    0.04980    0.06563 =
         0.07664   -0.03462    0.00797    0.01333
AFIX 137
H28A  2   -0.012454    0.709184    0.358626    11.00000   -1.50000
H28B  2    0.015331    0.811618    0.372812    11.00000   -1.50000
H28C  2    0.031395    0.732192    0.410840    11.00000   -1.50000
AFIX   0

C29   1    0.524300    0.280483    0.315320    11.00000    0.01976    0.01702 =
         0.02897   -0.00093    0.00487    0.00097
C30   1    0.617795    0.268409    0.323580    11.00000    0.02671    0.00793 =
         0.02108    0.00237    0.00530   -0.00358
C31   1    0.688243    0.296791    0.303085    11.00000    0.02656    0.01647 =
         0.02809    0.00556    0.00976    0.00362
C32   1    0.766182    0.260374    0.327976    11.00000    0.01859    0.02751 =
         0.04040    0.00801    0.01206    0.00277
AFIX  43
H32   2    0.824697    0.268550    0.321494    11.00000   -1.20000
AFIX   0
C33   1    0.740443    0.210416    0.363682    11.00000    0.01061    0.01993 =
         0.03295    0.00488    0.00474    0.00105
C34   1    0.479879    0.343715    0.275845    11.00000    0.01367    0.01984 =
         0.02825    0.00369    0.00626    0.00654
C35   1    0.495198    0.439526    0.283156    11.00000    0.01672    0.02228 =
         0.02163   -0.00185    0.00144    0.00446
C36   1    0.470606    0.516626    0.258024    11.00000    0.02070    0.01917 =
         0.02063    0.00133    0.00042    0.00171
C37   1    0.513154    0.590367    0.282912    11.00000    0.02820    0.01522 =
         0.03163    0.00071    0.00726    0.00061
AFIX  43
H37   2    0.509688    0.652429    0.273600    11.00000   -1.20000
AFIX   0
C38   1    0.560251    0.556665    0.322804    11.00000    0.02046    0.01273 =
         0.03345    0.00109    0.00632   -0.00248
C39   1    0.721753    0.116253    0.454695    11.00000    0.01517    0.02389 =
         0.02958    0.00566    0.00407   -0.00213
AFIX  13
H39   2    0.756155    0.084585    0.482060    11.00000   -1.20000
AFIX   0
C40   1    0.831508    0.028683    0.385265    11.00000    0.02017    0.02349 =
         0.03366   -0.00157    0.00043    0.00282
AFIX  13
H40   2    0.774759   -0.000841    0.371340    11.00000   -1.20000
AFIX   0
C41   1    0.903453    0.202638    0.440885    11.00000    0.01549    0.02799 =
         0.02978   -0.00379    0.00677   -0.00776
AFIX  13
H41   2    0.951915    0.187630    0.422594    11.00000   -1.20000
AFIX   0
C42   1    0.685685    0.204826    0.473334    11.00000    0.02123    0.03450 =
         0.03756   -0.00299    0.01384   -0.00216
AFIX 137
H42A  2    0.735103    0.245025    0.485176    11.00000   -1.50000
H42B  2    0.652097    0.190198    0.498535    11.00000   -1.50000
H42C  2    0.646946    0.235515    0.448130    11.00000   -1.50000
AFIX   0
C43   1    0.645248    0.053628    0.436089    11.00000    0.02000    0.03056 =
         0.04175    0.00481    0.00624   -0.00637
AFIX 137
H43A  2    0.611300    0.080624    0.408128    11.00000   -1.50000
H43B  2    0.606766    0.045649    0.459857    11.00000   -1.50000
H43C  2    0.668433   -0.005700    0.428306    11.00000   -1.50000
AFIX   0
C44   1    0.878929   -0.038269    0.421070    11.00000    0.02841    0.01767 =
         0.05436    0.00495   -0.00107    0.00770
AFIX 137
H44A  2    0.937395   -0.014169    0.433620    11.00000   -1.50000
H44B  2    0.885618   -0.097072    0.406049    11.00000   -1.50000
H44C  2    0.844096   -0.046376    0.446437    11.00000   -1.50000
AFIX   0
C45   1    0.885954    0.041874    0.345861    11.00000    0.03867    0.02734 =
         0.04228   -0.00296    0.01645    0.00391
AFIX 137
H45A  2    0.853545    0.081159    0.321884    11.00000   -1.50000
H45B  2    0.896659   -0.017394    0.332255    11.00000   -1.50000
H45C  2    0.942607    0.070324    0.358151    11.00000   -1.50000
AFIX   0
C46   1    0.933640    0.168663    0.490700    11.00000    0.02385    0.05073 =
         0.03122   -0.00522    0.00131   -0.00969
AFIX 137
H46A  2    0.887306    0.180879    0.509766    11.00000   -1.50000
H46B  2    0.987958    0.200411    0.503969    11.00000   -1.50000
H46C  2    0.944922    0.103015    0.490162    11.00000   -1.50000
AFIX   0
C47   1    0.894150    0.306995    0.440267    11.00000    0.03634    0.03024 =
         0.05363   -0.00691    0.01193   -0.01210
AFIX 137
H47A  2    0.876514    0.327801    0.408177    11.00000   -1.50000
H47B  2    0.950903    0.334662    0.453069    11.00000   -1.50000
H47C  2    0.849109    0.324970    0.459160    11.00000   -1.50000
AFIX   0
C48   1    0.601417    0.564250    0.428391    11.00000    0.03363    0.04338 =
         0.02888    0.00075   -0.00051   -0.01344
AFIX  13
H48   2    0.637476    0.597105    0.454827    11.00000   -1.20000
AFIX   0
C49   1    0.749127    0.554487    0.367851    11.00000    0.02526    0.03061 =
         0.07007   -0.00117    0.00999   -0.00320
AFIX  13
H49   2    0.738932    0.487463    0.364100    11.00000   -1.20000
AFIX   0
C50   1    0.633676    0.731199    0.362469    11.00000    0.04880    0.01933 =
         0.02895   -0.00213    0.00432    0.00080
AFIX  13
H50   2    0.641484    0.739552    0.329189    11.00000   -1.20000
AFIX   0
C51   1    0.503080    0.583691    0.431334    11.00000    0.04460    0.07047 =
         0.05587   -0.00104    0.02643   -0.01397
AFIX 137
H51A  2    0.491958    0.649283    0.428236    11.00000   -1.50000
H51B  2    0.489301    0.562711    0.461432    11.00000   -1.50000
H51C  2    0.465670    0.551398    0.406199    11.00000   -1.50000
AFIX   0
C52   1    0.618202    0.461387    0.436328    11.00000    0.05314    0.04020 =
         0.04543    0.01404   -0.00237   -0.01783
AFIX 137
H52A  2    0.579431    0.426766    0.412671    11.00000   -1.50000
H52B  2    0.605781    0.444549    0.467319    11.00000   -1.50000
H52C  2    0.680047    0.447551    0.434031    11.00000   -1.50000
AFIX   0
C53   1    0.819791    0.565892    0.411664    11.00000    0.02839    0.05298 =
         0.09774    0.00767   -0.00667   -0.00007
AFIX 137
H53A  2    0.833169    0.630688    0.416776    11.00000   -1.50000
H53B  2    0.873727    0.533337    0.407096    11.00000   -1.50000
H53C  2    0.797140    0.540857    0.438810    11.00000   -1.50000
AFIX   0
C54   1    0.784717    0.585579    0.324253    11.00000    0.05411    0.06699 =
         0.08132   -0.01494    0.03542   -0.01778
AFIX 137
H54A  2    0.738471    0.579148    0.297200    11.00000   -1.50000
H54B  2    0.835750    0.548074    0.319803    11.00000   -1.50000
H54C  2    0.802832    0.649522    0.327701    11.00000   -1.50000
AFIX   0
C55   1    0.710110    0.784249    0.391414    11.00000    0.06102    0.02752 =
         0.05572   -0.01006   -0.00339   -0.00792
AFIX 137
H55A  2    0.708812    0.774049    0.424623    11.00000   -1.50000
H55B  2    0.703354    0.849412    0.384526    11.00000   -1.50000
H55C  2    0.766654    0.762939    0.383456    11.00000   -1.50000
AFIX   0
C56   1    0.545641    0.777052    0.367543    11.00000    0.06451    0.02699 =
         0.04908   -0.00485    0.00833    0.01348
AFIX 137
H56A  2    0.496981    0.743293    0.349384    11.00000   -1.50000
H56B  2    0.545794    0.839805    0.356091    11.00000   -1.50000
H56C  2    0.537866    0.777372    0.400396    11.00000   -1.50000
AFIX   0
HKLF 4


REM  mk404_3-150_auto_a.res in P2(1)/c
REM wR2 = 0.1841, GooF = S = 1.163, Restrained GooF = 1.163 for all data
REM R1 = 0.0768 for 10699 Fo > 4sig(Fo) and 0.1169 for all 15571 data
REM 673 parameters refined using 0 restraints

END

WGHT      0.0308     55.5561

REM Highest difference peak  1.441,  deepest hole -0.794,  1-sigma level  0.130
Q1    1   0.1602  0.3261  0.1987  11.00000  0.05    1.44
Q2    1   0.4127  0.5193  0.2400  11.00000  0.05    1.40
Q3    1  -0.0981  0.5181  0.2401  11.00000  0.05    1.38
Q4    1   0.6962  0.3725  0.2828  11.00000  0.05    1.35
Q5    1   0.3814  0.5195  0.1629  11.00000  0.05    1.27
Q6    1   0.6655  0.3727  0.2177  11.00000  0.05    0.98
Q7    1   0.1893  0.3249  0.2730  11.00000  0.05    0.93
Q8    1   0.1627  0.6012  0.4039  11.00000  0.05    0.88
Q9    1  -0.1260  0.5154  0.1646  11.00000  0.05    0.84
Q10   1   0.6156  0.5992  0.3396  11.00000  0.05    0.79
Q11   1  -0.0438  0.5219  0.2139  11.00000  0.05    0.69
Q12   1   0.1243  0.4583  0.4207  11.00000  0.05    0.67
Q13   1   0.4734  0.5189  0.2049  11.00000  0.05    0.67
Q14   1   0.2372  0.3571  0.2455  11.00000  0.05    0.66
Q15   1   0.5826  0.2692  0.2986  11.00000  0.05    0.66
Q16   1   0.6633  0.3232  0.2362  11.00000  0.05    0.65
Q17   1   0.1221  0.7160  0.4032  11.00000  0.05    0.65
Q18   1   0.7347  0.3350  0.2421  11.00000  0.05    0.63
Q19   1   0.8177  0.1385  0.4435  11.00000  0.05    0.62
Q20   1  -0.1803  0.5376  0.1965  11.00000  0.05    0.61
;
_shelx_res_checksum              9938
_shelx_hkl_file                  
;
   0   0   3    0.04    0.55
   0   0  -3    0.17    0.47
   0   0  -4   22.25    0.99
   0   0   4   20.67    1.04
   0   0   5    0.32    0.93
   0   0  -5   -1.20    0.81
   0   0   6 1071.14   28.91
   0   0  -6 1065.18   29.05
   0   0   6 1077.81   29.06
   0   0   7   -0.28    0.97
   0   0  -7   -0.11    1.19
   0   0   7    0.12    1.36
   0   0  -8  214.92    5.83
   0   0   8  204.44    5.88
   0   0   9    0.02    1.29
   0   0   9   -0.43    1.81
   0   0  -9   -1.13    1.52
   0   0  10  325.48    9.37
   0   0 -10  350.83    9.68
   0   0  10  354.14    9.73
   0   0  11   -0.47    1.52
   0   0 -11    1.51    1.95
   0   0  11    1.99    2.22
   0   0  12   86.42    3.17
   0   0  12   91.77    3.80
   0   0 -13    1.70    2.40
   0   0  13    0.16    1.86
   0   0  13   -0.27    2.68
   0   0  14   49.01    2.61
   0   0  14   54.26    3.51
   0   0 -14   58.40    3.30
   0   0 -15    2.15    2.88
   0   0  15   -0.25    3.23
   0   0  15    0.94    2.12
   0   0 -16 1373.60   36.79
   0   0  16 1418.35   36.82
   0   0  16 1292.11   36.29
   0   0 -17    1.53    3.47
   0   0  17   -2.63    3.77
   0   0  17   -2.63    2.58
   0   0 -18 1489.60   41.88
   0   0  18 1478.84   41.30
   0   0 -19    0.08    3.97
   0   0  19    0.96    4.20
   0   0  19   -4.88    2.76
   0   0 -20  346.59   10.53
   0   0  20  369.63   10.68
   0   0 -21    5.65    4.56
   0   0  21   -1.27    4.81
   0   0  21   -2.03    2.98
   0   0 -22   75.28    5.64
   0   0  22   79.06    5.90
   0   0  22   65.66    3.78
   0   0 -23   -4.20    5.26
   0   0  23    6.19    5.32
   0   0  23    0.72    3.26
   0   0  24  201.58    6.86
   0   0 -24  241.10    8.87
   0   0 -25    1.96    6.01
   0   0 -26  177.41    8.65
   0   0 -27    3.60    6.78
   0   0 -28    9.51    7.01
   0   0 -29  -15.24    7.58
   0   0 -30   75.73    8.18
   0   0 -31    1.71    8.21
   0   0 -32   74.61    9.21
   0   0 -33   -6.16    9.22
   0   0 -34   75.05    9.97
   0   0 -35    4.21    9.94
   0   0 -36   -5.25   10.27
   0   1  -1  132.91    3.72
   0  -1   1  136.76    3.70
   0   1  -1  140.99    3.70
   0   1  -2 1129.49   31.23
   0  -1   2 1124.82   31.23
   0  -1   2 1211.24   31.21
   0  -1  -3   91.71    2.68
   0   1  -3   91.08    2.69
   0  -1   3   96.10    2.69
   0   1   3   90.11    2.69
   0  -1   3   99.93    2.75
   0   1  -4    0.83    0.72
   0   1   4    0.12    0.78
   0  -1  -4    0.83    0.68
   0  -1   4    0.68    0.79
   0  -1   4   -0.22    0.91
   0   1  -5  136.21    4.00
   0  -1  -5  142.86    3.99
   0   1   5  127.98    4.00
   0  -1   5  141.18    4.01
   0  -1   5  138.20    3.98
   0   1  -6 1712.01   46.05
   0  -1  -6 1694.45   46.04
   0  -1   6 1729.20   45.97
   0  -1   6 1780.29   46.05
   0   1   6 1602.64   46.03
   0   1  -7  472.48   13.00
   0  -1  -7  489.37   13.10
   0   1  -7  456.63   13.09
   0  -1   7  476.34   13.01
   0  -1   7  476.09   13.11
   0   1  -8  958.23   25.12
   0  -1  -8  940.08   25.24
   0   1  -8  869.59   25.22
   0  -1   8  920.77   25.25
   0  -1   8  924.75   25.12
   0  -1  -9  541.81   15.32
   0   1  -9  556.44   15.34
   0  -1   9  575.73   15.37
   0  -1   9  545.28   15.18
   0  -1 -10 1585.95   42.54
   0   1 -10 1552.66   42.54
   0  -1  10 1579.81   42.54
   0  -1  10 1553.00   42.36
   0  -1 -11  113.00    3.94
   0   1 -11  109.54    3.92
   0  -1  11  107.63    3.71
   0  -1  11  113.60    4.08
   0   1  12  361.23   10.46
   0  -1 -12  388.39   10.91
   0   1 -12  402.45   10.97
   0  -1  12  388.29   10.68
   0  -1  12  387.99   10.99
   0   1  13  196.20    5.97
   0   1 -13  216.95    6.62
   0  -1 -13  221.18    6.63
   0  -1  13  212.73    6.31
   0  -1  13  209.09    6.69
   0   1  14   17.68    1.83
   0   1 -14   17.10    2.80
   0  -1 -14   23.30    2.82
   0  -1  14   17.24    2.50
   0  -1  14   18.17    3.06
   0   1 -15  381.70   11.01
   0  -1 -15  387.29   11.00
   0  -1  15  380.09   10.61
   0  -1  15  402.16   11.10
   0   1 -16  368.77   10.79
   0  -1 -16  381.68   10.75
   0  -1  16  367.56   10.32
   0  -1  16  395.08   10.87
   0   1  17  780.64   22.44
   0   1 -17  847.50   23.15
   0  -1 -17  838.63   23.15
   0  -1  17  834.08   22.68
   0   1 -18  284.79    8.95
   0  -1 -18  283.58    8.98
   0  -1  18  304.20    9.04
   0  -1  18  275.55    8.25
   0   1 -19  246.61    8.19
   0  -1 -19  247.00    8.18
   0  -1  19  256.78    8.30
   0  -1  19  236.36    7.37
   0  -1 -20   75.81    5.08
   0   1 -20   62.58    5.07
   0  -1  20   84.58    5.26
   0  -1  20   73.15    4.05
   0   1  20   66.83    3.26
   0  -1 -21  152.90    6.54
   0   1 -21  143.91    6.57
   0  -1  21  158.28    6.74
   0  -1  21  144.06    5.36
   0  -1 -22   20.49    5.08
   0   1 -22   25.85    5.17
   0  -1  22   27.59    5.32
   0  -1  22   22.62    3.74
   0   1  22   22.29    2.68
   0  -1 -23  588.07   15.66
   0   1 -23  564.54   15.62
   0  -1  23  616.87   15.68
   0  -1  24  176.98    6.66
   0  -1 -24  200.41    8.22
   0  -1  25  701.38   20.04
   0  -1 -25  757.65   21.35
   0  -1 -26   49.93    6.72
   0  -1 -27  313.89   11.77
   0  -1 -28   30.67    7.12
   0  -1 -29   21.79    7.67
   0  -1 -30   41.84    7.99
   0  -1 -31   12.44    8.24
   0  -1 -32    6.72    8.62
   0  -1 -33   21.57    9.22
   0  -1 -34   10.57    9.48
   0  -1 -35  214.23   12.35
   0   2   0  161.33    4.50
   0  -2   0  155.30    4.50
   0   2   1   42.68    1.50
   0  -2   1   44.28    1.58
   0   2  -1   40.05    1.53
   0   2  -1   41.37    1.46
   0   2   2  231.73    6.75
   0  -2   2  240.24    6.83
   0   2  -2  233.63    6.83
   0   2  -2  242.73    6.77
   0  -2   3 9507.47  247.91
   0  -2  -3 9299.60  247.85
   0   2  -3 9270.45  247.97
   0  -2   3 9166.25  247.94
   0  -2   3 8969.02  247.84
   0  -2   4   66.52    2.18
   0  -2  -4   61.25    2.02
   0  -2   4   64.20    2.07
   0  -2   4   60.84    2.30
   0  -2  -5 2124.06   57.52
   0  -2   5 2159.17   57.52
   0  -2   5 2110.68   57.58
   0  -2  -6  175.18    5.04
   0  -2   6  176.95    5.08
   0  -2   6  167.58    5.18
   0  -2  -7 1917.51   51.61
   0  -2   7 1890.97   51.63
   0  -2   7 1918.05   51.62
   0   2  -8 3897.86   99.40
   0  -2  -8 3604.37   99.38
   0  -2   8 3690.31   99.38
   0  -2   8 3559.28   99.39
   0   2  -9  785.78   20.45
   0  -2  -9  741.92   20.46
   0  -2   9  727.71   20.44
   0  -2   9  725.00   20.46
   0   2 -10 1819.67   46.55
   0  -2 -10 1648.09   46.58
   0  -2  10 1696.82   46.53
   0  -2  10 1699.24   46.59
   0   2 -11 1155.48   30.05
   0  -2 -11 1059.88   30.12
   0  -2  11 1098.76   30.04
   0  -2  11 1082.97   30.13
   0   2 -12  700.14   18.98
   0  -2 -12  680.15   19.10
   0  -2  12  683.46   19.13
   0  -2  12  682.24   19.00
   0  -2 -13 1293.72   35.82
   0  -2  13 1321.74   35.83
   0  -2  13 1311.42   35.66
   0  -2 -14  235.45    7.53
   0  -2  14  248.10    7.62
   0  -2  14  235.99    7.37
   0  -2 -15 1091.01   30.06
   0  -2  15 1073.76   29.81
   0  -2  15 1110.39   30.08
   0   2  16    0.43    1.76
   0  -2 -16   -2.48    3.17
   0  -2  16   -3.34    3.06
   0  -2  16   -1.73    3.48
   0   2  17    8.97    1.82
   0  -2 -17    9.27    3.46
   0  -2  17    7.85    3.28
   0  -2  17    8.23    3.80
   0   2  18   45.38    2.39
   0  -2 -18   59.56    4.27
   0  -2  18   58.96    4.47
   0  -2  18   53.06    3.80
   0  -2 -19   12.17    4.07
   0   2  19    4.43    1.93
   0  -2  19    9.51    3.60
   0  -2  19   10.99    4.36
   0  -2 -20  280.07    8.43
   0  -2  20  265.79    7.67
   0  -2 -21  181.47    6.67
   0  -2  21  168.35    5.69
   0  -2 -22  575.44   11.94
   0  -2  22  609.77   12.03
   0  -2 -23   33.37    5.41
   0  -2  23   33.38    5.72
   0  -2  23   29.90    4.54
   0  -2  24  171.39    6.90
   0  -2 -24  185.37    8.06
   0  -2  25   92.98    5.54
   0  -2 -25   98.10    6.93
   0  -2 -26   20.71    6.41
   0  -2 -27   36.27    6.89
   0  -2 -28   14.15    7.22
   0  -2 -29   57.60    7.79
   0  -2 -30   27.21    8.01
   0  -2 -31   11.97    8.34
   0  -2 -32   28.26    8.93
   0  -2 -33   10.32    9.13
   0  -2 -34    3.02    9.58
   0  -2 -35    2.40    9.84
   0  -3   0    0.71    1.36
   0   3   0   -0.43    1.20
   0  -3   1  552.25   14.94
   0   3   1  532.31   14.90
   0   3  -1  533.13   14.93
   0   3  -1  555.74   14.90
   0   3   2 1163.56   31.23
   0  -3   2 1158.65   31.28
   0   3  -2 1142.82   31.29
   0   3  -2 1142.96   31.24
   0  -3   3 1999.65   49.01
   0  -3  -3 1881.77   48.84
   0   3  -3 1721.49   48.83
   0   3   3 1803.98   48.95
   0   3  -3 1834.26   49.07
   0  -3   3 1792.73   49.04
   0   3   3 1722.59   48.82
   0  -3   3 1867.91   48.84
   0  -3   4  234.38    6.29
   0  -3  -4  223.77    6.07
   0   3  -4  207.38    6.07
   0  -3   4  220.32    6.39
   0   3  -4  215.42    6.35
   0   3   4  218.54    6.17
   0  -3   4  216.88    6.07
   0   3   4  209.98    6.06
   0  -3   5 1165.63   30.90
   0  -3  -5 1167.62   30.80
   0   3  -5 1091.88   30.80
   0  -3   5 1136.78   30.97
   0   3   5 1131.12   30.80
   0  -3   5 1143.56   30.80
   0  -3   6    4.71    1.66
   0  -3   6    5.88    1.35
   0  -3  -6    7.92    1.25
   0   3  -6    4.69    1.32
   0  -3   6    3.75    2.01
   0   3   6    6.68    1.36
   0  -3   7  619.39   16.32
   0   3  -7  552.12   16.23
   0  -3  -7  603.75   16.25
   0  -3   7  576.39   16.38
   0   3   7  600.87   16.26
   0  -3   7  597.62   16.25
   0  -3   8 1315.75   35.01
   0   3  -8 1255.68   34.98
   0  -3  -8 1288.69   34.99
   0  -3   8 1278.59   35.06
   0  -3   8 1304.21   34.99
   0   3   8 1285.01   34.99
   0   3  -9    1.41    2.15
   0  -3  -9    0.35    1.78
   0   3  -9   -3.68    1.83
   0  -3   9   -1.30    2.37
   0  -3   9   -1.26    1.91
   0   3   9   -0.95    1.98
   0   3 -10  289.32    7.96
   0   3 -10  252.32    7.82
   0  -3 -10  271.19    7.83
   0  -3  10  259.99    7.95
   0   3  10  260.93    7.87
   0  -3  10  265.85    7.83
   0   3 -11   27.81    2.77
   0   3 -11   23.23    2.49
   0  -3 -11   25.03    2.39
   0  -3  11   26.84    2.81
   0  -3  11   29.51    2.50
   0   3  11   24.92    2.52
   0   3 -12  120.72    4.45
   0   3 -12  102.75    4.14
   0  -3 -12  113.31    4.24
   0  -3  12  111.24    4.48
   0  -3  12  116.55    4.32
   0   3  12  109.09    4.31
   0   3 -13 2108.55   53.46
   0   3 -13 1855.68   53.42
   0  -3 -13 1917.75   53.43
   0  -3  13 1927.42   53.36
   0  -3  13 2001.69   53.45
   0   3  13 1999.81   53.43
   0   3 -14    1.06    2.89
   0  -3 -14    0.39    2.79
   0  -3  14   -2.97    3.24
   0  -3  14    0.49    3.19
   0   3  14   -1.16    3.12
   0   3 -15 2466.01   63.21
   0  -3 -15 2273.98   63.24
   0   3 -15 2199.11   63.24
   0   3  15 2378.12   63.26
   0  -3  15 2349.80   63.26
   0  -3  15 2300.24   63.12
   0   3 -16   -6.69    3.52
   0  -3 -16    2.47    3.31
   0  -3  16    1.23    3.58
   0   3  16   -2.31    3.61
   0  -3  16   -2.18    3.59
   0  -3 -17  930.19   26.64
   0   3 -17  912.79   26.64
   0  -3  17  992.11   26.66
   0   3  17  985.14   26.65
   0  -3  17  956.20   26.44
   0  -3 -18  253.39    8.55
   0   3 -18  245.44    8.58
   0  -3  18  254.60    8.36
   0  -3  18  263.00    8.65
   0   3  18  267.80    8.66
   0  -3 -19  964.18   21.34
   0   3 -19  978.39   21.37
   0   3  19 1009.62   21.34
   0  -3  19 1045.26   21.38
   0  -3  19  978.99   20.94
   0   3 -20    6.38    4.59
   0  -3 -20   10.43    4.50
   0   3  20   10.92    4.75
   0  -3  20   13.78    4.68
   0  -3  20    5.28    4.27
   0  -3 -21  355.99   11.51
   0   3 -21  344.52   11.56
   0   3  21  371.24   11.59
   0  -3  21  380.49   11.65
   0  -3  21  347.19   11.09
   0  -3 -22   61.09    5.68
   0   3 -22   62.99    5.59
   0  -3  22   70.33    5.85
   0   3  22   70.46    5.77
   0  -3  22   60.63    5.14
   0   3 -23   84.76    6.42
   0  -3 -23   86.51    6.34
   0   3  23   97.62    6.55
   0  -3  23   99.41    6.45
   0  -3  23   89.14    5.62
   0  -3  24   79.97    5.63
   0  -3 -24   86.55    6.63
   0   3 -24   94.07    6.61
   0  -3  25   43.65    5.43
   0  -3 -25   48.32    6.43
   0   3 -25   49.21    6.51
   0   3 -26  126.90    7.76
   0  -3 -26  118.92    7.75
   0   3 -27   -0.78    7.00
   0  -3 -27   -0.65    6.74
   0   3 -28   -0.12    7.22
   0  -3 -28    1.79    7.14
   0   3 -29    1.68    7.52
   0  -3 -29   -2.57    7.40
   0  -3 -30    4.90    7.97
   0   3 -30    9.37    7.98
   0  -3 -31   91.26    9.14
   0   3 -31  108.78    9.33
   0   3 -32    6.46    9.07
   0  -3 -32    1.28    8.90
   0  -3 -33  170.39   11.13
   0   3 -33  179.37   11.15
   0  -3 -34    2.42    9.78
   0   3 -34   -0.46    9.75
   0  -3 -35   73.42   10.47
   0   3 -35   78.98   10.75
   0   4   0 3828.56  103.24
   0   4  -1 6299.98  173.83
   0  -4   1 6418.66  173.82
   0   4   1 6444.95  173.81
   0   4  -1 6647.18  173.81
   0   4  -2  531.46   15.18
   0  -4   2  559.54   15.23
   0   4   2  549.80   15.12
   0   4  -2  550.11   15.13
   0  -4  -3 1321.38   35.70
   0   4  -3 1337.59   35.70
   0   4   3 1332.16   35.93
   0   4  -3 1309.64   36.05
   0  -4   3 1333.33   36.03
   0  -4   3 1346.86   35.70
   0   4   3 1289.19   35.69
   0  -4   4 1656.95   42.38
   0  -4  -4 1564.04   42.13
   0   4  -4 1575.39   42.13
   0   4   4 1566.58   42.30
   0  -4   4 1556.96   42.42
   0   4  -4 1579.25   42.47
   0   4   4 1470.36   42.11
   0  -4   4 1597.79   42.13
   0  -4   5  755.69   19.15
   0  -4  -5  686.38   18.87
   0   4  -5  686.93   18.87
   0  -4   5  679.76   19.18
   0   4   5  699.78   19.00
   0  -4   5  689.95   18.88
   0   4   5  683.67   18.87
   0  -4   6 4368.11  115.82
   0   4  -6 4382.67  115.68
   0  -4  -6 4281.20  115.68
   0  -4   6 4257.73  115.90
   0   4   6 4199.66  115.72
   0   4   6 4258.92  115.67
   0  -4   6 4319.31  115.68
   0  -4   7  231.61    7.08
   0  -4  -7  237.63    6.83
   0   4  -7  240.08    6.83
   0   4   7  239.55    6.90
   0  -4   7  237.61    7.27
   0  -4   7  234.96    6.87
   0   4   7  239.39    6.87
   0  -4   8 3069.53   82.40
   0   4  -8 3104.70   82.32
   0  -4  -8 3045.92   82.32
   0  -4   8 3025.20   82.47
   0   4   8 3065.34   82.31
   0  -4   8 2988.62   82.31
   0  -4   9    2.63    2.39
   0   4  -9    0.25    1.91
   0  -4  -9   -0.19    1.94
   0  -4   9   -0.63    2.87
   0   4  -9   -1.74    2.67
   0  -4   9    0.52    2.01
   0   4   9    0.20    2.10
   0   4 -10 1188.99   30.93
   0  -4  10 1105.50   30.79
   0  -4 -10 1131.81   30.75
   0   4 -10 1123.33   30.74
   0  -4  10 1112.44   30.89
   0   4  10 1112.47   30.74
   0  -4  10 1119.01   30.75
   0   4 -11    2.19    2.85
   0  -4  11   -1.68    2.78
   0   4 -11    4.19    2.21
   0  -4 -11    2.14    2.11
   0  -4  11    1.74    3.17
   0   4  11    2.00    2.46
   0  -4  11    3.87    2.49
   0  -4  12  911.04   26.57
   0   4 -12  990.62   26.60
   0  -4 -12  947.88   26.56
   0  -4  12  948.00   26.68
   0   4  12  960.58   26.58
   0  -4  12  973.80   26.59
   0  -4  13    0.12    3.11
   0   4 -13    2.77    3.18
   0   4 -13    2.22    2.70
   0  -4 -13    1.22    2.62
   0  -4  13    1.99    3.49
   0   4  13    6.64    2.88
   0  -4  13    4.50    2.89
   0   4 -14  179.48    6.16
   0   4 -14  160.13    5.75
   0  -4 -14  154.95    5.69
   0  -4  14  157.18    6.08
   0   4  14  161.90    5.78
   0  -4  14  160.76    5.78
   0   4 -15  421.48   11.87
   0   4 -15  383.24   11.72
   0  -4 -15  381.82   11.70
   0  -4  15  383.23   11.79
   0   4  15  400.56   11.76
   0  -4  15  408.23   11.73
   0   4 -16   50.24    4.17
   0   4 -16   47.18    3.88
   0  -4 -16   40.45    3.85
   0  -4  16   45.78    4.27
   0   4  16   47.40    4.07
   0  -4  16   47.49    4.10
   0   4 -17   19.49    4.16
   0   4 -17   24.59    3.90
   0  -4 -17   23.04    3.85
   0   4  17   24.34    4.00
   0  -4  17   24.29    3.96
   0  -4  17   23.76    4.35
   0  -4 -18    4.54    4.02
   0   4 -18    2.85    3.94
   0  -4  18    3.48    4.16
   0   4  18   11.97    4.18
   0  -4  18    6.62    4.41
   0  -4 -19   39.04    4.63
   0   4 -19   43.47    4.62
   0  -4  19   42.03    4.71
   0   4  19   44.05    4.78
   0  -4  19   39.00    4.74
   0  -4 -20   68.61    5.02
   0   4 -20   73.21    5.11
   0   4  20   69.10    5.25
   0  -4  20   81.42    5.22
   0  -4  20   70.52    5.19
   0   4 -21  174.27    7.38
   0  -4  21  190.12    7.53
   0   4  21  180.34    7.48
   0  -4  21  172.09    7.23
   0   4 -22  343.48   11.61
   0  -4 -22  350.58   11.56
   0  -4  22  362.80   11.62
   0   4  22  355.28   11.60
   0  -4  22  348.53   11.32
   0   4 -23   66.16    5.91
   0  -4 -23   52.17    5.99
   0   4  23   58.50    6.06
   0  -4  23   60.24    6.20
   0  -4  23   62.65    5.79
   0  -4  24   98.33    6.40
   0   4 -24  105.36    6.92
   0  -4 -24  103.52    6.89
   0  -4  25   10.14    5.76
   0  -4 -25   10.17    6.24
   0   4 -25   10.32    6.31
   0   4 -26   27.19    6.77
   0  -4 -26   36.61    6.69
   0  -4 -27   65.37    7.46
   0   4 -27   58.85    7.40
   0   4 -28   -1.12    7.45
   0  -4 -28   10.24    7.37
   0  -4 -29   84.61    8.51
   0   4 -29   92.45    8.40
   0   4 -30  257.71   11.66
   0  -4 -30  262.14   11.56
   0  -4 -31   85.46    9.13
   0   4 -31   77.10    9.31
   0  -4 -32  215.37   11.57
   0   4 -32  216.96   11.48
   0   4 -33   31.20    9.65
   0  -4 -33   35.13    9.62
   0  -4 -34   80.85   10.31
   0   4 -34   71.52   10.26
   0   4 -35   34.60   10.38
   0  -4 -35   30.79   10.28
   0   5   0   -0.94    1.93
   0   5  -1 1569.61   42.40
   0  -5   1 1528.04   42.37
   0   5   1 1568.75   42.37
   0   5  -1 1566.75   42.35
   0   5   2  351.38   10.14
   0  -5   2  365.64   10.30
   0   5  -2  348.72   10.22
   0   5  -2  353.12   10.12
   0   5  -3 1953.28   52.90
   0  -5  -3 1978.26   52.90
   0  -5   3 2009.06   52.91
   0   5   3 1898.84   52.90
   0   5   3 1985.42   53.24
   0   5  -3 1977.91   53.39
   0  -5   3 2043.07   53.35
   0  -5  -4 5574.49  150.41
   0   5  -4 5542.71  150.41
   0   5  -4 5783.84  150.85
   0  -5   4 5692.61  150.79
   0   5   4 5662.39  150.68
   0   5   4 5406.28  150.41
   0  -5   4 5755.12  150.42
   0  -5   5  579.86   15.22
   0   5  -5  549.92   14.82
   0  -5  -5  528.09   14.82
   0   5  -5  533.20   15.37
   0  -5   5  537.50   15.35
   0   5   5  539.14   15.10
   0  -5   5  551.47   14.83
   0   5   5  530.76   14.83
   0  -5   6 1032.44   27.38
   0   5  -6 1001.40   27.06
   0  -5  -6  973.66   27.06
   0  -5   6  986.65   27.47
   0   5   6 1011.72   27.24
   0  -5   6 1007.96   27.07
   0   5   6  982.11   27.06
   0  -5   7   17.34    2.74
   0  -5  -7   17.54    1.74
   0   5  -7   20.55    1.74
   0  -5   7   18.22    3.13
   0   5   7   22.42    2.34
   0  -5   7   21.76    1.90
   0   5   7   16.56    1.86
   0  -5   8   31.50    2.92
   0   5  -8   33.34    2.10
   0  -5  -8   29.92    2.12
   0   5   8   32.64    2.47
   0  -5   8   32.92    3.37
   0  -5   8   31.26    2.19
   0   5   8   34.49    2.20
   0  -5   9 1427.78   39.49
   0   5  -9 1471.04   39.34
   0  -5  -9 1438.51   39.34
   0   5   9 1436.45   39.32
   0  -5   9 1454.98   39.60
   0   5   9 1430.12   39.33
   0  -5   9 1475.16   39.34
   0   5 -10  109.94    4.47
   0  -5  10   88.22    4.21
   0   5 -10   99.88    3.70
   0  -5 -10   96.89    3.66
   0   5  10   95.12    3.76
   0  -5  10   95.33    4.65
   0  -5  10   96.84    3.77
   0   5  10   93.93    3.78
   0  -5  11  905.25   26.45
   0   5 -11 1044.51   26.72
   0  -5 -11  946.20   26.37
   0   5 -11  990.91   26.39
   0  -5  11  964.16   26.63
   0   5  11  932.46   26.21
   0   5  11  964.70   26.37
   0  -5  11  969.91   26.38
   0   5 -12   -0.99    3.48
   0  -5  12   -1.66    3.10
   0  -5 -12   -2.64    2.65
   0   5 -12   -0.58    2.65
   0  -5  12    1.43    3.77
   0   5  12   -2.60    2.37
   0  -5  12    0.22    2.70
   0   5  12   -1.30    2.74
   0  -5  13    0.79    3.38
   0   5 -13    1.93    3.72
   0   5 -13    1.37    2.85
   0  -5 -13    2.05    2.78
   0   5  13    0.51    2.40
   0  -5  13    0.82    3.89
   0  -5  13    4.69    3.01
   0   5  13    6.36    3.02
   0   5 -14  195.75    6.70
   0  -5  14  173.64    6.36
   0  -5 -14  178.30    6.20
   0   5 -14  177.22    6.19
   0  -5  14  183.68    6.76
   0   5  14  167.31    5.63
   0  -5  14  183.00    6.28
   0   5  14  182.13    6.23
   0  -5  15  518.78   15.43
   0   5 -15  616.63   15.84
   0   5 -15  569.31   15.46
   0  -5 -15  538.99   15.45
   0   5  15  491.69   14.90
   0  -5  15  532.76   15.67
   0   5  15  543.22   15.42
   0  -5  15  559.25   15.50
   0   5 -16   14.69    4.40
   0  -5  16   14.27    3.95
   0   5 -16   14.61    3.65
   0  -5 -16   18.42    3.69
   0   5  16   21.22    2.60
   0  -5  16   12.11    4.52
   0   5  16   14.56    3.83
   0  -5  16   16.89    3.86
   0  -5  17   68.92    4.67
   0   5 -17   75.77    5.15
   0  -5 -17   61.81    4.45
   0   5 -17   67.47    4.53
   0  -5  17   61.61    5.23
   0   5  17   53.65    3.14
   0   5  17   67.70    4.60
   0  -5  17   64.12    4.60
   0  -5  18    5.52    4.28
   0   5 -18    3.74    4.82
   0   5 -18    5.63    4.13
   0  -5 -18    7.09    4.12
   0  -5  18    9.61    4.98
   0   5  18    1.47    2.53
   0  -5  18    3.94    4.29
   0   5  18    8.48    4.31
   0   5 -19   35.54    5.26
   0  -5  19   25.70    4.63
   0   5 -19   28.35    4.58
   0  -5 -19   28.20    4.49
   0  -5  19   26.75    5.22
   0   5  19   21.06    2.65
   0  -5  19   30.62    4.75
   0   5  19   37.16    4.77
   0  -5  20   27.36    4.99
   0   5 -20   23.69    4.87
   0  -5 -20   20.21    4.66
   0   5  20   14.78    2.51
   0  -5  20   21.38    5.42
   0   5  20   23.30    4.91
   0  -5  20   32.00    4.92
   0  -5  21   27.67    5.12
   0  -5 -21   24.15    5.07
   0   5 -21   31.79    5.18
   0  -5  21   31.75    5.61
   0   5  21   16.71    2.22
   0   5  21   22.27    5.24
   0  -5  21   31.56    5.36
   0  -5  22  224.86    8.97
   0  -5 -22  223.07    9.10
   0   5 -22  249.99    9.14
   0  -5  22  238.85    9.12
   0  -5  22  255.74    9.17
   0   5  22  248.33    9.12
   0  -5  23  243.80    9.45
   0   5 -23  263.80    9.78
   0  -5 -23  259.20    9.63
   0  -5  23  248.20    9.53
   0  -5  23  255.02    9.56
   0   5  23  258.35    9.56
   0  -5  24  327.25   11.11
   0  -5  24  305.33   11.06
   0   5 -24  319.44   11.34
   0  -5 -24  329.12   11.33
   0  -5  25  141.82    7.86
   0   5 -25  161.55    8.13
   0  -5 -25  149.13    8.17
   0  -5  26   10.68    6.45
   0   5 -26   19.61    6.81
   0  -5 -26    6.95    6.82
   0  -5  27  188.52    9.21
   0  -5 -27  200.26    9.70
   0   5 -27  215.55    9.68
   0  -5  28  233.39   10.41
   0  -5 -28  252.99   10.92
   0   5 -28  272.35   10.99
   0   5 -29  186.04   10.00
   0  -5 -29  178.66   10.03
   0  -5 -30   79.60    8.93
   0   5 -30   76.51    8.84
   0   5 -31   -5.04    8.69
   0  -5 -31   -0.62    8.71
   0  -5 -32   10.89    9.23
   0   5 -32   18.77    9.27
   0   5 -33   47.08    9.66
   0  -5 -33   41.55    9.74
   0  -5 -34   -0.08   10.06
   0   5 -34   -6.90    9.96
   0   5 -35   19.25   10.48
   0  -5 -35   42.25   10.61
   0   6   0  504.11   14.31
   0   6  -1  292.24    8.63
   0   6   1  288.70    8.80
   0   6  -1  298.23    8.82
   0   6  -2  932.72   25.68
   0  -6   2  940.46   25.76
   0   6  -2  960.30   25.80
   0   6   2  898.79   25.70
   0  -6   3  612.67   16.77
   0   6   3  618.32   16.76
   0   6   3  610.51   17.33
   0  -6   3  633.99   17.50
   0   6  -3  668.27   17.52
   0  -6  -4 2958.85   78.79
   0   6  -4 2845.64   78.78
   0  -6   4 3016.74   78.81
   0   6   4 2857.43   78.79
   0   6   4 2913.36   79.19
   0   6  -4 3075.54   79.38
   0  -6   4 3008.73   79.31
   0   6  -5   22.60    1.53
   0  -6  -5   25.34    1.59
   0   6   5   23.56    1.61
   0  -6   5   25.76    1.68
   0   6  -5   22.70    3.13
   0  -6   5   20.52    3.51
   0   6   5   23.87    2.75
   0  -6  -6 1472.57   39.96
   0   6  -6 1460.23   39.95
   0   6   6 1520.56   40.27
   0  -6   6 1501.60   40.48
   0   6   6 1467.66   39.96
   0  -6   6 1481.03   39.97
   0  -6   7   -1.30    2.90
   0  -6  -7   -0.73    1.75
   0   6  -7    0.03    1.71
   0   6   7   -1.60    2.72
   0  -6   7    2.43    3.62
   0   6   7    0.01    1.79
   0  -6   7    1.00    1.81
   0  -6   8   19.73    3.20
   0   6  -8   21.16    2.11
   0  -6  -8   19.76    2.09
   0   6   8   24.25    2.92
   0  -6   8   17.42    3.80
   0  -6   8   21.24    2.20
   0   6   8   21.77    2.19
   0  -6   9  332.38   10.05
   0  -6  -9  325.49    9.61
   0   6  -9  322.62    9.59
   0   6   9  347.05    9.81
   0  -6   9  341.80   10.42
   0   6   9  336.06    9.62
   0  -6   9  344.44    9.63
   0  -6  10  258.26    8.35
   0   6 -10  279.11    8.59
   0   6 -10  263.87    7.82
   0  -6 -10  259.95    7.83
   0  -6  10  267.72    8.65
   0   6  10  262.75    7.96
   0  -6  10  261.12    7.86
   0   6  10  257.29    7.84
   0  -6  11   15.64    3.54
   0  -6 -11   18.17    2.65
   0   6 -11   14.90    2.65
   0   6  11   15.08    2.83
   0  -6  11   14.50    4.08
   0   6 -11   14.53    3.88
   0  -6  11   14.98    2.73
   0   6  11   16.41    2.77
   0  -6  12   21.09    3.71
   0   6 -12   25.44    2.88
   0  -6 -12   23.23    2.96
   0   6  12   21.35    2.94
   0  -6  12   21.30    4.22
   0   6 -12   21.39    3.97
   0   6  12   25.12    3.02
   0  -6  12   27.16    3.04
   0  -6  13  101.56    4.85
   0   6 -13  100.30    5.34
   0  -6 -13  101.04    4.34
   0   6 -13  103.95    4.38
   0   6  13   90.52    4.13
   0  -6  13  100.48    5.51
   0  -6  13  101.98    4.42
   0   6  13   96.85    4.40
   0  -6  14    5.97    3.80
   0   6 -14   10.85    4.45
   0  -6 -14    3.38    3.26
   0   6 -14    4.69    3.20
   0   6  14    5.69    2.88
   0  -6  14    3.71    4.57
   0   6  14    7.87    3.37
   0  -6  14    6.30    3.41
   0  -6  15   34.02    4.13
   0   6 -15   32.19    4.75
   0  -6 -15   32.73    3.74
   0   6 -15   33.43    3.76
   0   6  15   31.30    3.13
   0  -6  15   34.66    4.96
   0   6  15   30.40    3.79
   0  -6  15   28.47    3.78
   0  -6  16   13.90    4.27
   0   6 -16   24.87    4.97
   0  -6 -16   19.05    3.85
   0   6 -16   20.95    3.86
   0  -6  16   22.64    5.06
   0   6  16   18.56    3.07
   0   6  16   19.19    3.98
   0  -6  16   25.65    3.90
   0   6 -17  265.23    9.09
   0  -6  17  229.26    8.39
   0  -6 -17  240.91    8.29
   0   6 -17  245.98    8.31
   0  -6  17  243.32    8.98
   0   6  17  222.29    7.49
   0   6  17  262.12    8.31
   0  -6  17  261.24    8.38
   0  -6  18  239.37    8.67
   0   6 -18  272.22    9.34
   0  -6 -18  245.95    8.62
   0   6 -18  259.27    8.57
   0  -6  18  260.49    9.21
   0   6  18  260.66    8.53
   0  -6  18  263.95    8.67
   0   6 -19  378.68   11.59
   0  -6  19  322.01   11.07
   0   6 -19  368.80   11.11
   0  -6 -19  341.17   11.03
   0  -6  19  370.93   11.55
   0   6  19  304.45   10.00
   0   6  19  362.26   11.01
   0  -6  19  379.53   11.14
   0   6 -20  590.79   16.26
   0  -6  20  519.31   15.84
   0  -6 -20  524.48   15.81
   0   6 -20  555.03   15.87
   0   6  20  470.54   14.78
   0  -6  20  550.26   16.14
   0   6  20  555.41   15.78
   0  -6  20  589.05   15.89
   0  -6  21  955.65   27.15
   0  -6 -21  991.43   27.27
   0   6 -21 1054.71   27.30
   0  -6  21 1047.61   27.35
   0   6  21 1065.57   27.23
   0  -6  21 1083.92   27.28
   0  -6  22  216.67    8.47
   0   6 -22  230.84    8.53
   0  -6 -22  228.62    8.49
   0  -6  22  260.03    8.94
   0   6  22  252.47    8.45
   0  -6  22  258.99    8.60
   0  -6  23  248.86    9.75
   0  -6  23  229.85    9.37
   0  -6 -23  250.09    9.55
   0   6 -23  242.26    9.45
   0  -6  24    5.47    6.18
   0   6 -24    9.73    6.21
   0  -6 -24   11.58    6.30
   0  -6  25    4.24    6.38
   0  -6 -25   -1.15    6.56
   0   6 -25    7.64    6.49
   0  -6  26   74.65    7.39
   0  -6 -26   97.30    7.66
   0   6 -26   96.38    7.70
   0  -6  27   98.89    7.95
   0  -6 -27  114.27    8.39
   0   6 -27  111.18    8.27
   0   6 -28  201.54   10.05
   0  -6 -28  202.50   10.18
   0   6 -29    2.68    8.03
   0  -6 -29    4.71    8.02
   0   6 -30   97.84    9.12
   0  -6 -30   87.13    9.21
   0  -6 -31   27.58    9.04
   0   6 -31   28.92    9.02
   0  -6 -32  146.22   10.67
   0   6 -32  143.89   10.54
   0  -6 -33   -1.40    9.64
   0   6 -33   13.99    9.65
   0   6 -34  103.48   10.81
   0  -6 -34  117.12   11.02
   0  -6 -35   40.99   10.82
   0   6 -35   21.10   10.39
   0   7   0   -1.97    2.77
   0   7   0    1.99    3.12
   0   7  -1  234.28    7.39
   0   7   1  229.48    7.49
   0   7  -1  236.59    7.59
   0   7  -2 1043.05   29.39
   0   7  -2 1076.21   29.54
   0   7   2 1081.70   29.44
   0   7  -3  840.70   23.15
   0  -7   3  827.78   23.10
   0   7   3  807.91   22.99
   0  -7   4  356.66    9.83
   0   7  -4  390.06   10.93
   0   7   4  373.47   10.67
   0   7   4  349.56    9.82
   0  -7   4  378.81   11.01
   0  -7  -5  521.52   14.10
   0  -7   5  524.34   14.13
   0   7   5  487.30   14.09
   0   7  -5  540.62   15.09
   0   7   5  516.43   14.78
   0  -7   5  566.44   15.08
   0   7  -6    5.14    1.67
   0  -7  -6    5.72    1.67
   0   7  -6    7.18    3.51
   0  -7   6    3.01    4.09
   0   7   6    4.29    3.18
   0  -7   6    7.05    1.82
   0   7   6    7.72    1.69
   0   7  -7 1472.39   40.21
   0   7  -7 1450.00   39.73
   0  -7  -7 1462.39   39.75
   0   7   7 1527.48   40.16
   0  -7   7 1598.65   40.40
   0  -7   7 1471.30   39.76
   0   7   7 1415.58   39.73
   0   7  -8    6.33    3.26
   0   7  -8    5.91    2.10
   0  -7  -8    3.15    2.17
   0  -7   8    5.82    4.28
   0   7   8    7.93    3.32
   0  -7   8    5.98    2.21
   0   7   8    3.83    2.17
   0  -7   9   45.14    4.02
   0  -7  -9   35.42    2.69
   0   7  -9   37.42    2.63
   0  -7   9   46.52    4.79
   0   7   9   43.65    3.55
   0  -7   9   36.04    2.76
   0   7   9   39.15    2.72
   0  -7  10  108.22    5.13
   0  -7 -10  105.02    4.11
   0   7 -10  107.42    4.11
   0   7  10  112.77    4.72
   0  -7  10  115.50    5.88
   0   7  10  107.01    4.19
   0  -7  10  105.48    4.15
   0   7 -11  560.05   15.66
   0  -7  11  526.33   15.29
   0  -7 -11  518.02   14.85
   0   7 -11  521.16   14.82
   0   7  11  517.84   15.03
   0  -7  11  529.35   15.62
   0   7  11  524.74   14.85
   0  -7  11  530.46   14.84
   0   7 -12  134.71    6.13
   0  -7  12  119.68    5.65
   0  -7 -12  119.55    4.84
   0   7 -12  121.97    4.77
   0  -7  12  130.35    6.33
   0   7  12  115.61    5.17
   0  -7  12  136.39    4.87
   0   7  12  127.23    4.87
   0  -7  13   96.67    5.54
   0   7 -13  106.06    5.99
   0   7 -13  104.48    4.59
   0  -7 -13  108.49    4.64
   0   7  13  107.21    4.86
   0  -7  13  115.01    6.17
   0  -7  13  106.69    4.68
   0   7  13  108.55    4.63
   0   7 -14 1674.65   43.88
   0  -7  14 1548.80   43.55
   0  -7 -14 1531.20   43.34
   0   7 -14 1559.55   43.34
   0  -7  14 1641.09   43.77
   0   7  14 1549.67   43.24
   0  -7  14 1630.96   43.36
   0   7  14 1612.14   43.33
   0   7 -15   58.61    5.69
   0  -7  15   57.67    5.04
   0   7 -15   58.71    4.20
   0  -7 -15   56.30    4.31
   0   7  15   57.15    4.19
   0  -7  15   68.92    5.98
   0  -7  15   66.88    4.43
   0   7  15   65.15    4.31
   0  -7  16 1288.38   37.48
   0   7 -16 1431.19   37.89
   0   7 -16 1366.01   37.40
   0  -7 -16 1351.44   37.42
   0  -7  16 1397.07   37.80
   0   7  16 1297.36   37.12
   0   7  16 1370.37   37.37
   0  -7  16 1428.32   37.41
   0  -7  17  155.58    7.15
   0   7 -17  180.24    7.99
   0  -7 -17  166.65    6.72
   0   7 -17  168.72    6.64
   0   7  17  155.55    6.14
   0  -7  17  171.07    7.85
   0   7  17  171.24    6.74
   0  -7  17  178.91    6.72
   0  -7  18  252.17    9.55
   0   7 -18  306.73   10.42
   0  -7 -18  270.91    9.25
   0   7 -18  286.30    9.24
   0  -7  18  281.60   10.18
   0   7  18  247.74    8.62
   0   7  18  288.34    9.27
   0  -7  18  297.61    9.38
   0   7 -19    3.54    6.08
   0  -7  19   -5.55    5.19
   0   7 -19   -5.34    4.65
   0  -7 -19   -1.25    4.69
   0   7  19   -2.71    3.79
   0  -7  19   -0.04    6.19
   0  -7  19   -1.10    4.87
   0   7  19   -6.00    4.82
   0   7 -20  394.37   12.70
   0  -7  20  342.43   11.99
   0  -7 -20  367.91   11.95
   0   7 -20  377.00   11.86
   0  -7  20  387.55   12.53
   0   7  20  346.58   10.92
   0  -7  20  397.97   11.96
   0   7  20  374.90   11.84
   0  -7  21   24.32    5.82
   0   7 -21   24.73    6.62
   0   7 -21   33.80    5.51
   0  -7 -21   35.53    5.63
   0  -7  21   33.81    6.74
   0   7  21   26.55    3.80
   0   7  21   27.36    5.54
   0  -7  21   35.31    5.63
   0   7 -22   25.15    6.93
   0  -7  22   27.57    5.94
   0   7 -22   25.25    5.69
   0  -7 -22   31.26    5.83
   0   7  22   24.49    3.55
   0  -7  22   24.57    6.82
   0  -7  22   34.44    5.82
   0   7  22   31.42    5.77
   0  -7  23    1.21    6.10
   0   7  23   -3.80    3.11
   0   7 -23    2.53    6.04
   0  -7 -23    2.10    5.97
   0  -7  24    9.74    6.32
   0   7  24    7.23    1.86
   0  -7 -24   19.58    6.58
   0   7 -24   21.73    6.30
   0  -7 -25  238.74    9.95
   0   7 -25  248.86    9.89
   0  -7  26   15.63    6.94
   0   7 -26    4.07    7.08
   0  -7 -26   15.85    7.12
   0  -7  27   64.72    7.56
   0  -7 -27   75.59    7.88
   0   7 -27   59.95    7.67
   0   7 -28    4.84    7.72
   0  -7 -28   20.19    7.81
   0  -7 -29   -6.62    8.41
   0   7 -29   -7.36    8.05
   0  -7 -30   27.10    8.74
   0   7 -30   31.34    8.50
   0   7 -31   12.28    8.81
   0  -7 -31   28.16    9.19
   0   7 -32   92.24    9.92
   0  -7 -32   90.80   10.20
   0  -7 -33    8.91    9.81
   0   7 -33    9.09    9.62
   0  -7 -34   53.50   10.59
   0   7 -34   53.45   10.26
   0  -7 -35  -14.72   10.68
   0   8   0  304.69    9.65
   0   8   0  302.27    9.47
   0   8   1    7.50    3.69
   0   8  -1    8.18    3.93
   0   8   1    7.08    3.38
   0   8  -1   11.05    3.30
   0   8   2  496.70   14.25
   0   8  -2  483.51   14.38
   0   8  -2  473.16   14.11
   0   8   3   70.45    4.36
   0   8  -3   68.94    4.72
   0  -8   4  106.25    3.10
   0   8   4  116.05    5.04
   0  -8   4   98.33    3.14
   0   8  -4  120.48    5.41
   0   8   5    4.43    1.65
   0  -8   5    3.36    1.54
   0  -8   5    2.22    4.50
   0   8  -5    6.98    3.93
   0   8   5    2.14    3.65
   0  -8   5    1.56    1.55
   0   8   5    2.11    1.48
   0   8   6   54.15    4.24
   0   8  -6   56.57    4.64
   0  -8   6   56.86    5.05
   0   8   6   50.17    2.31
   0  -8   6   52.12    2.38
   0   8  -7  167.25    6.44
   0  -8  -7  170.64    5.14
   0   8  -7  161.21    5.10
   0   8   7  172.76    6.33
   0   8   7  157.71    5.11
   0  -8   7  174.87    5.21
   0   8  -8    1.10    3.65
   0   8  -8   -1.78    2.25
   0  -8  -8    6.41    2.23
   0  -8   8    0.17    2.25
   0   8   8    0.58    2.22
   0  -8   8    3.22    4.84
   0   8   8    0.16    3.87
   0  -8  -9 2116.26   59.10
   0   8  -9 2130.66   59.07
   0   8   9 2134.36   59.08
   0  -8   9 2253.68   59.11
   0  -8   9 2326.01   59.79
   0   8   9 2290.71   59.48
   0   8 -10   82.77    3.71
   0  -8 -10   75.39    3.83
   0   8  10   92.72    4.87
   0  -8  10  103.20    6.14
   0   8  10   89.85    3.82
   0  -8  10   89.34    3.84
   0   8 -11  920.14   25.48
   0  -8 -11  865.69   24.62
   0   8 -11  878.08   24.60
   0   8  11  908.58   24.95
   0  -8  11  887.99   25.42
   0   8  11  890.35   24.60
   0  -8  11  921.82   24.64
   0  -8  12   -4.25    4.67
   0  -8 -12    0.22    3.05
   0   8 -12   -0.02    3.00
   0   8  12    4.55    3.89
   0  -8  12   -0.21    5.50
   0   8 -12   -4.19    5.16
   0   8  12    0.60    3.18
   0  -8  12    4.25    3.21
   0  -8  13    7.74    4.65
   0   8 -13    6.00    3.27
   0  -8 -13    2.76    3.26
   0   8  13    6.88    4.09
   0  -8  13    5.65    5.66
   0   8 -13    7.27    5.40
   0   8  13   10.43    3.37
   0  -8  13    7.27    3.55
   0   8 -14   87.49    6.27
   0  -8  14   73.73    5.58
   0   8 -14   85.45    4.45
   0  -8 -14   79.48    4.49
   0   8  14   81.63    4.92
   0  -8  14   84.55    6.49
   0  -8  14   88.07    4.63
   0   8  14   85.26    4.58
   0   8 -15   17.75    5.80
   0  -8  15   17.51    5.04
   0   8 -15   20.02    3.89
   0  -8 -15   14.51    3.82
   0  -8  15   15.64    5.99
   0   8  15   16.11    4.18
   0  -8  15   21.41    4.07
   0   8  15   16.59    3.89
   0  -8  16    4.98    5.22
   0   8 -16    7.79    5.89
   0   8 -16    9.59    3.97
   0  -8 -16    4.10    4.02
   0  -8  16   14.18    6.23
   0   8  16    4.74    4.20
   0   8  16   10.33    4.20
   0  -8  16    8.72    4.25
   0   8 -17   -2.66    6.21
   0  -8  17   -2.55    5.41
   0   8 -17    2.49    4.24
   0  -8 -17   -2.73    4.33
   0   8  17    0.34    4.18
   0  -8  17   -3.86    6.32
   0   8  17    2.14    4.41
   0  -8  17    0.48    4.44
   0  -8  18  525.84   16.24
   0   8 -18  561.92   16.90
   0   8 -18  543.62   15.86
   0  -8 -18  513.18   15.88
   0   8  18  500.07   15.54
   0  -8  18  546.95   16.77
   0   8  18  549.71   15.86
   0  -8  18  581.98   15.97
   0   8 -19  327.10   11.78
   0  -8  19  295.04   10.95
   0   8 -19  322.68   10.51
   0  -8 -19  307.44   10.49
   0  -8  19  330.40   11.67
   0   8  19  294.13   10.05
   0  -8  19  338.49   10.60
   0   8  19  325.50   10.49
   0   8 -20  421.83   13.91
   0  -8  20  385.04   13.02
   0  -8 -20  391.77   12.76
   0   8 -20  413.87   12.70
   0   8  20  364.03   11.98
   0  -8  20  403.95   13.62
   0   8  20  409.52   12.67
   0  -8  20  434.65   12.78
   0   8 -21  528.04   16.37
   0  -8  21  497.06   15.71
   0   8 -21  529.68   15.47
   0  -8 -21  505.43   15.54
   0  -8  21  563.87   15.55
   0   8  21  518.22   15.42
   0   8  22   75.94    4.93
   0   8 -22   94.54    8.27
   0  -8  22   80.79    7.12
   0  -8 -22   91.29    6.69
   0   8 -22   84.09    6.49
   0   8  22   83.10    6.49
   0  -8  22   93.31    6.74
   0   8 -23  230.53   10.10
   0  -8  23  197.82    9.15
   0   8  23  184.23    6.98
   0   8 -23  217.73    8.94
   0  -8 -23  216.32    8.94
   0  -8 -24  532.76   14.64
   0   8 -24  538.26   14.55
   0  -8  25   18.70    7.24
   0  -8 -25   17.50    6.95
   0   8 -25   25.41    6.82
   0  -8  26   50.91    7.73
   0  -8 -26   68.27    7.62
   0   8 -26   60.16    7.39
   0   8 -27  117.89    8.46
   0  -8 -27  103.66    8.58
   0   8 -28    5.48    7.81
   0  -8 -28    8.68    8.01
   0   8 -29   13.74    8.23
   0  -8 -29    8.84    8.39
   0  -8 -30   14.33    8.71
   0   8 -30   21.49    8.63
   0  -8 -31   12.18    9.17
   0   8 -31    9.50    8.83
   0   8 -32   -1.28    9.19
   0  -8 -32    5.64    9.55
   0  -8 -33   80.22   10.40
   0   8 -33   70.00   10.14
   0   8 -34    4.32   10.01
   0  -8 -34   16.14   10.32
   0   9   0    2.26    3.86
   0   9   0    1.47    4.35
   0   9   1   52.85    4.32
   0   9  -1   54.14    4.56
   0   9  -1   51.57    4.95
   0   9   1   52.02    4.84
   0   9   2 1134.59   32.27
   0   9   2 1162.31   32.37
   0   9  -2 1191.17   32.45
   0   9  -3    4.94    4.64
   0   9   3    1.20    4.55
   0   9  -4 1184.07   33.10
   0   9   4 1182.31   32.94
   0   9  -5   36.05    4.91
   0   9   5   36.87    4.67
   0  -9   5   29.45    1.69
   0  -9   5   26.87    1.64
   0   9   6  431.08   11.82
   0  -9   6  444.98   11.84
   0   9  -6  452.16   13.47
   0   9   6  404.64   11.85
   0  -9   6  417.35   11.83
   0   9  -7  144.66    6.01
   0   9   7  128.35    4.48
   0  -9   7  122.13    4.39
   0  -9   7  140.73    4.36
   0   9   7  144.46    6.23
   0   9   7  133.00    4.29
   0   9  -7  141.37    6.68
   0   9  -8  516.16   15.25
   0   9   8  484.26   14.23
   0  -9   8  524.85   14.28
   0   9   8  536.71   15.26
   0  -9   8  567.24   15.76
   0  -9  -9   16.03    2.60
   0  -9   9   17.37    2.64
   0   9   9   15.03    2.51
   0  -9   9   15.61    5.72
   0   9   9   11.71    4.60
   0   9 -10   14.42    2.75
   0  -9 -10   13.93    2.89
   0   9  10   14.02    2.78
   0  -9  10   13.92    2.85
   0   9  10   17.39    4.65
   0  -9  10   14.55    5.85
   0   9 -11  125.45    4.92
   0  -9 -11  134.40    5.04
   0  -9  11  131.86    7.39
   0   9  11  140.80    6.26
   0  -9  11  139.64    5.05
   0   9  11  128.14    4.96
   0   9 -12  193.43    8.39
   0  -9 -12  190.71    6.47
   0   9 -12  194.20    6.40
   0   9  12  187.96    7.51
   0  -9  12  195.16    8.62
   0   9  12  186.22    6.42
   0  -9  12  190.64    6.47
   0   9 -13  423.49   13.29
   0  -9 -13  397.32   11.78
   0   9 -13  389.46   11.74
   0   9  13  410.67   12.36
   0  -9  13  407.45   13.29
   0  -9  13  408.20   11.81
   0   9  13  380.45   11.72
   0   9 -14    1.90    6.04
   0   9 -14    2.47    3.66
   0  -9 -14    3.31    3.75
   0   9  14    8.17    4.91
   0  -9  14    5.58    6.50
   0   9  14    2.52    3.71
   0  -9  14    5.30    3.80
   0   9 -15  141.38    8.05
   0  -9  15  154.00    7.41
   0   9 -15  148.56    6.05
   0  -9 -15  149.33    6.11
   0  -9  15  154.73    8.25
   0   9  15  144.52    6.77
   0   9  15  150.65    6.07
   0  -9  15  155.54    6.13
   0  -9  16   36.20    5.96
   0   9 -16   37.04    6.93
   0   9 -16   44.84    4.55
   0  -9 -16   38.88    4.60
   0   9  16   41.45    5.26
   0  -9  16   46.16    7.08
   0   9  16   41.36    4.46
   0  -9  16   47.55    4.60
   0  -9  17  308.23   11.02
   0   9 -17  323.44   11.90
   0   9 -17  314.09   10.26
   0  -9 -17  314.22   10.29
   0  -9  17  326.42   11.83
   0   9  17  303.13   10.40
   0   9  17  318.34   10.23
   0  -9  17  342.69   10.38
   0  -9  18  149.40    7.79
   0   9 -18  164.39    8.85
   0   9 -18  159.23    6.81
   0  -9 -18  150.19    6.82
   0   9  18  146.71    6.95
   0  -9  18  165.88    6.90
   0   9  18  153.17    6.81
   0   9 -19  214.58   10.03
   0  -9  19  190.71    8.79
   0  -9 -19  197.86    8.04
   0   9 -19  205.05    8.01
   0   9  19  198.02    7.88
   0  -9  19  216.47    8.09
   0   9  19  208.12    7.99
   0   9 -20    6.36    7.73
   0  -9  20   -1.85    6.43
   0   9 -20    5.83    5.38
   0  -9 -20    2.09    5.38
   0   9  20    1.27    5.04
   0  -9  20   -3.25    5.43
   0   9  20    1.71    5.32
   0  -9  21   42.48    6.84
   0   9 -21   40.58    8.18
   0  -9 -21   42.49    5.92
   0   9 -21   39.59    5.67
   0   9  21   34.54    5.09
   0  -9  21   49.38    6.00
   0   9  21   46.33    5.80
   0   9 -22    5.79    8.04
   0  -9  22    6.02    6.80
   0   9 -22    2.70    5.84
   0  -9 -22    0.60    6.00
   0   9  22    3.99    4.91
   0  -9  22    5.97    5.96
   0   9  22    1.66    5.78
   0   9  23   21.63    4.78
   0   9 -23   32.61    8.49
   0  -9  23   14.73    7.16
   0   9 -23   35.09    6.37
   0  -9 -23   35.41    6.54
   0  -9 -24   49.21    6.93
   0   9 -24   49.06    6.85
   0   9 -25   41.79    7.16
   0  -9 -25   38.22    7.28
   0   9 -26  194.90    9.67
   0  -9 -26  206.49    9.75
   0   9 -27   46.69    7.77
   0  -9 -27   45.74    7.94
   0   9 -28    3.10    7.76
   0  -9 -28    6.98    7.97
   0  -9 -29   19.07    8.53
   0   9 -29   21.03    8.22
   0  -9 -30   -4.79    8.88
   0   9 -30    8.59    8.63
   0  -9 -31   25.32    9.32
   0   9 -31   16.34    9.06
   0  -9 -32   24.65    9.63
   0   9 -32    2.85    9.43
   0   9 -33   66.45   10.21
   0  -9 -33   68.62   10.51
   0   9 -34   21.70   10.04
   0  -9 -34   21.90   10.48
   0  10   0    8.47    5.21
   0  10   0    7.71    4.44
   0  10   1  864.04   24.11
   0  10  -1  851.51   24.14
   0  10  -1  820.26   23.88
   0  10   1  823.45   23.86
   0  10  -2    5.35    5.30
   0  10   2    2.73    5.28
   0  10   2    1.52    4.51
   0  10   3   44.52    5.55
   0  10  -3   39.12    5.57
   0  10   3   39.52    4.93
   0  10   4    5.97    5.15
   0  10  -4   -0.80    5.20
   0  10  -5   16.96    5.39
   0  10   5   15.32    5.23
   0  10   6   71.17    5.74
   0  10  -6   69.93    5.98
   0 -10   7   14.22    2.01
   0  10   7   15.76    2.28
   0  10   7   13.45    5.14
   0  10   7   15.81    2.08
   0  10  -7   19.35    5.74
   0 -10   7   13.40    2.08
   0  10  -7   10.67    4.86
   0  10  -8  136.31    6.38
   0 -10   8  127.99    4.24
   0  10   8  118.08    4.18
   0  10   8  132.65    6.64
   0  10   8  122.27    4.46
   0 -10   8  115.99    4.24
   0  10  -9   47.14    5.31
   0  10   9   54.36    5.60
   0 -10   9   54.46    3.06
   0  10   9   47.22    2.98
   0  10   9   48.28    3.46
   0 -10   9   49.41    3.19
   0  10  10    3.70    3.47
   0 -10  10    3.81    2.82
   0  10  10    2.40    2.79
   0  10  10    8.40    5.29
   0 -10 -11  497.63   14.02
   0  10  11  469.79   13.93
   0 -10  11  497.68   13.98
   0  10 -12  564.51   17.39
   0 -10 -12  536.60   15.65
   0  10  12  594.89   16.60
   0  10  12  529.13   15.56
   0 -10  12  563.43   15.63
   0  10 -13  536.40   17.14
   0  10 -13  546.07   15.43
   0 -10 -13  531.71   15.47
   0  10  13  566.67   16.29
   0 -10  13  553.72   15.43
   0  10  13  514.41   15.36
   0  10 -14   59.56    7.29
   0 -10 -14   51.15    4.39
   0  10 -14   51.78    4.31
   0  10  14   50.87    5.98
   0  10  14   48.70    4.21
   0 -10  14   53.99    4.30
   0  10 -15  233.98   10.21
   0  10 -15  217.71    7.83
   0 -10 -15  220.81    7.87
   0  10  15  236.24    8.85
   0  10  15  224.34    7.76
   0 -10  15  234.42    7.80
   0  10 -16   85.14    8.04
   0 -10 -16   73.11    5.17
   0  10 -16   82.06    5.15
   0  10  16   87.85    6.38
   0  10  16   75.53    5.11
   0 -10  16   85.57    5.11
   0  10 -17    8.58    7.42
   0  10 -17    0.39    4.63
   0 -10 -17    0.65    4.68
   0  10  17    6.16    5.70
   0  10  17    0.97    4.61
   0 -10  17    1.66    4.55
   0  10 -18   57.75    8.15
   0 -10 -18   42.97    5.27
   0  10 -18   39.06    5.11
   0  10  18   35.55    5.95
   0  10  18   40.62    5.15
   0 -10  18   39.65    5.18
   0  10 -19  276.11   11.60
   0 -10 -19  244.81    9.34
   0  10 -19  251.68    9.18
   0  10  19  234.46    9.42
   0  10  19  268.43    9.17
   0 -10  19  271.83    9.22
   0  10 -20   60.69    8.64
   0  10 -20   55.70    5.85
   0 -10 -20   48.26    5.96
   0  10  20   38.60    5.91
   0  10  20   52.48    5.74
   0 -10  20   62.46    5.90
   0  10 -21   11.01    8.42
   0 -10 -21   -0.98    5.91
   0  10 -21   -2.44    5.68
   0  10  21    7.29    5.63
   0  10  21    5.21    5.66
   0 -10  21    4.09    5.77
   0  10 -22   29.41    8.87
   0 -10 -22   40.09    6.29
   0  10 -22   40.94    6.24
   0  10  22   27.03    5.74
   0 -10  22   38.82    6.27
   0  10  22   26.61    6.13
   0  10  23   -2.41    5.46
   0  10 -23    3.64    8.89
   0  10 -23    5.73    6.35
   0 -10 -23    7.37    6.48
   0  10 -24   14.38    9.26
   0 -10 -24   16.25    6.86
   0  10 -24   20.22    6.84
   0 -10 -25   -0.92    7.14
   0  10 -25   -1.60    6.96
   0 -10 -26   -2.36    7.46
   0  10 -26   -0.73    7.31
   0  10 -27  159.77    9.52
   0 -10 -27  172.86    9.57
   0  10 -28   17.01    8.11
   0 -10 -28    0.58    8.24
   0  10 -29  291.54   12.33
   0 -10 -29  290.41   12.45
   0  10 -30  101.16    9.57
   0 -10 -30  101.89    9.74
   0  10 -31  184.76   11.06
   0 -10 -31  191.23   11.19
   0 -10 -32   23.26    9.68
   0  10 -32   21.18    9.50
   0 -10 -33  190.90   11.74
   0  10 -33  192.21   11.71
   0 -10 -34   -4.99   10.45
   0  11   0   -7.54    5.98
   0  11   0    1.44    5.25
   0  11  -1  116.34    7.20
   0  11   1  113.49    7.22
   0  11  -1  115.70    6.58
   0  11   1  110.45    6.64
   0  11   2  264.12   10.00
   0  11  -2  262.88   10.14
   0  11   2  257.01    9.62
   0  11   3   50.59    6.31
   0  11  -3   48.69    6.39
   0  11   3   42.29    5.58
   0  11   4  402.38   13.00
   0  11  -4  378.85   13.05
   0  11   4  379.70   12.64
   0  11  -5  844.71   24.97
   0  11   5  862.93   24.76
   0  11  -6  765.32   23.27
   0  11   6  805.83   22.99
   0  11  -7   34.57    5.81
   0 -11   7   20.76    1.75
   0  11  -7   21.44    6.76
   0  11   7   27.31    6.05
   0 -11   7   18.61    1.76
   0  11   8  110.38    6.90
   0 -11   8   89.97    3.55
   0 -11   8   92.55    3.50
   0  11  -8  103.44    7.69
   0  11  -8  109.80    6.66
   0 -11   9    6.22    2.60
   0  11   9    5.32    2.97
   0  11   9   16.54    6.13
   0  11   9    7.13    2.59
   0 -11   9    8.26    2.59
   0  11  -9   10.21    5.80
   0  11  10    5.04    3.39
   0 -11  10    3.80    2.97
   0 -11  10    4.86    2.86
   0  11  10    4.65    2.90
   0  11  10   13.60    6.33
   0 -11  11    3.28    3.36
   0  11  11   -3.00    3.77
   0  11  11    2.15    6.21
   0 -11  11    0.31    3.17
   0  11  11    4.48    3.05
   0  11  12   54.43    6.49
   0  11  12   48.27    3.72
   0 -11  12   50.25    3.77
   0 -11  12   40.97    4.01
   0  11  12   42.93    4.51
   0  11  13   38.64    4.87
   0 -11  13   46.56    4.38
   0  11 -13   53.45    7.92
   0  11  13   47.72    6.38
   0 -11  13   44.79    3.91
   0  11  13   39.39    3.94
   0  11 -14  273.01   11.44
   0  11  14  256.60    9.07
   0  11  14  278.75   10.01
   0 -11  14  269.93    8.43
   0  11  14  244.58    8.40
   0  11 -15    4.89    7.78
   0 -11 -15   -0.69    4.38
   0  11  15   -3.07    6.36
   0 -11  15   -0.35    4.11
   0  11  15    1.72    4.07
   0  11 -16  121.34    9.25
   0 -11 -16  114.91    5.82
   0  11  16  118.80    7.43
   0 -11  16  109.28    5.67
   0  11  16  106.25    5.56
   0  11 -17  162.98    9.78
   0  11 -17  132.61    6.62
   0 -11 -17  151.20    6.72
   0  11  17  147.55    7.85
   0  11  17  148.65    6.47
   0 -11  17  147.14    6.56
   0  11 -18   47.50    8.80
   0 -11 -18   43.58    5.38
   0  11 -18   42.44    5.34
   0  11  18   38.30    6.51
   0  11  18   44.05    5.20
   0 -11  18   40.46    5.26
   0  11 -19   10.29    8.89
   0 -11 -19    6.60    5.43
   0  11 -19    4.67    5.37
   0  11  19    3.80    6.25
   0  11  19    5.52    5.19
   0 -11  19    4.54    5.22
   0  11 -20   15.15    9.14
   0 -11 -20   26.43    5.89
   0  11 -20   16.06    5.80
   0  11  20   15.08    6.31
   0 -11  20   13.90    5.60
   0  11  20   16.99    5.50
   0  11 -21   35.07    9.42
   0  11 -21   26.87    6.03
   0 -11 -21   29.12    6.08
   0  11  21   21.58    6.41
   0  11  21   23.39    5.85
   0 -11  21   21.72    6.01
   0  11  22  192.63    9.07
   0  11 -22  215.26   11.78
   0 -11 -22  220.35    9.26
   0 -11  22  221.43    9.19
   0  11  22  213.74    9.02
   0  11 -23   77.63   10.06
   0 -11 -23   75.05    7.22
   0  11 -23   71.20    7.14
   0  11 -24  272.58   13.21
   0 -11 -24  263.09   10.78
   0  11 -24  282.81   10.81
   0  11 -25    0.39    7.16
   0 -11 -25    1.54    7.18
   0 -11 -26  115.03    8.46
   0  11 -26  117.58    8.53
   0  11 -27    6.47    7.95
   0 -11 -27   -8.35    7.94
   0 -11 -28  162.86    9.58
   0  11 -28  130.95    9.55
   0  11 -29    6.16    8.57
   0 -11 -29   23.26    8.67
   0  11 -30   55.87    9.24
   0 -11 -30   63.19    9.31
   0 -11 -31    9.61    9.34
   0  11  31   -4.28    9.38
   0 -11 -32   -0.26    9.56
   0 -11  32    2.89   11.09
   0  11  32    6.25    9.57
   0  11  33   11.03    9.86
   0  12   0  286.65   11.27
   0  12   0  299.55   10.90
   0  12  -1  491.67   16.11
   0  12   1  507.39   16.02
   0  12   1  500.96   15.83
   0  12  -1  500.21   15.80
   0  12   2   76.67    7.35
   0  12  -2   73.86    7.40
   0  12   2   70.71    6.88
   0  12   3  361.60   12.26
   0  12  -3  342.43   12.41
   0  12   3  319.89   11.89
   0  12  -4   93.96    8.01
   0  12   4  105.50    7.61
   0  12   4   94.89    7.13
   0  12  -5   81.54    7.86
   0  12   5   64.36    7.25
   0  12   5   73.03    6.90
   0  12  -6   41.21    7.75
   0  12   6   43.27    6.93
   0  12   6   38.65    6.59
   0  12   7   99.18    7.51
   0  12  -7   74.63    7.11
   0  12  -7   93.35    8.25
   0  12  -8    5.60    6.50
   0 -12   8   -0.77    1.39
   0  12   8   -0.72    1.87
   0  12   8   -1.42    6.80
   0  12  -8    0.77    7.56
   0 -12   8   -0.69    1.39
   0  12   8    9.38    1.90
   0  12   9   20.21    6.82
   0 -12   9   21.42    2.51
   0  12  -9   28.98    6.83
   0 -12  10   11.35    3.03
   0  12  10   26.01    3.42
   0 -12  10   22.19    2.98
   0  12  10   19.31    6.98
   0 -12  11  627.99   17.73
   0  12  11  624.27   17.89
   0  12  11  658.53   17.75
   0 -12  11  620.77   17.72
   0 -12  12    3.29    3.64
   0  12  12    6.72    7.15
   0  12  12   -3.44    3.51
   0 -12  12    5.20    3.44
   0 -12  13  317.92    9.80
   0  12  13  316.21   10.09
   0  12  13  340.93   11.81
   0  12  13  305.49    9.66
   0 -12  13  319.96    9.65
   0  12 -13  300.76   13.04
   0 -12  14   17.44    4.43
   0  12  14   -2.33    4.96
   0  12  14   11.48    6.98
   0  12  14    7.05    3.93
   0 -12  14    7.17    3.94
   0  12 -14   20.24    8.80
   0  12  15    2.29    5.21
   0 -12  15    1.75    4.77
   0  12 -15   -1.71    8.73
   0  12  15    2.89    6.89
   0  12  15    8.20    4.22
   0 -12  15    3.74    4.17
   0  12 -16   70.62    9.29
   0  12  16   68.00    6.04
   0 -12  16   65.25    5.58
   0  12  16   65.55    7.27
   0  12  16   72.83    5.09
   0 -12  16   64.45    4.98
   0 -12  17   24.61    5.54
   0  12  17   25.80    5.99
   0  12 -17   28.75    9.39
   0  12  17   24.74    7.00
   0  12  17   25.05    4.90
   0 -12  17   18.43    4.81
   0  12  18  150.42    8.44
   0  12 -18  153.27   10.78
   0 -12  18  151.06    7.39
   0  12  18  147.54    7.71
   0  12  18  141.80    6.77
   0 -12  18  141.92    6.70
   0  12 -19   87.10   10.15
   0  12  19   73.10    7.61
   0 -12  19   73.87    6.60
   0  12  19   68.45    6.91
   0  12  19   63.30    5.84
   0  12  20   33.65    6.92
   0 -12  20   26.02    6.64
   0  12 -20   25.39   10.21
   0  12  20   28.08    7.23
   0  12  20   27.47    5.75
   0  12  21  213.96    9.99
   0  12 -21  260.24   12.91
   0 -12  21  251.86    9.97
   0  12  21  239.67   10.07
   0  12  21  225.16    9.26
   0  12 -22   -5.57   10.36
   0 -12  22   -3.26    7.11
   0  12  22  -11.56    7.20
   0  12  22    1.78    6.12
   0  12 -23  117.65   11.46
   0 -12  23  121.38    8.55
   0  12  23  122.51    8.51
   0  12 -24    4.15   10.73
   0 -12  24   15.98    7.85
   0  12  24    5.13    7.74
   0  12 -25   30.58   11.08
   0  12  25   26.80    8.10
   0 -12  25   22.69    8.30
   0  12  26   95.07    8.80
   0 -12  26   80.41    9.29
   0  12  27    2.28    8.54
   0 -12  27   -5.23    9.19
   0  12  28   72.17    9.13
   0  12  29   24.39    9.05
   0  12  30   35.65    9.42
   0  12  31   22.13    9.56
   0  12  32   11.54    9.66
   0  13   0    2.25    7.62
   0  13   0   -4.33    6.96
   0  13  -1   -5.76    7.72
   0  13   1    2.33    7.39
   0  13  -1   -9.49    7.14
   0  13   1    5.30    7.02
   0  13  -2   18.28    7.66
   0  13   2   10.61    7.60
   0  13   2    8.87    7.06
   0  13   3    6.15    7.48
   0  13  -3   -2.33    8.00
   0  13   3    4.22    7.03
   0  13   4  380.60   13.67
   0  13   4  365.36   13.36
   0  13  -4  395.84   14.13
   0  13   5   53.80    7.71
   0  13  -5   41.38    8.51
   0  13   5   43.94    7.37
   0  13   6  196.39    9.79
   0  13  -6  181.43    9.53
   0  13   6  180.54    9.46
   0  13  -6  198.50   10.46
   0  13  -7   27.86    8.59
   0  13   7   27.48    7.65
   0  13  -7   27.88    7.37
   0  13   7   26.86    7.25
   0  13   8   16.67    7.68
   0  13  -8    9.70    8.52
   0  13   8    6.37    7.15
   0  13  -8    5.15    7.34
   0  13  -9   -9.11    8.83
   0  13   9   -4.81    7.61
   0  13  10   29.45    2.98
   0 -13  10   32.25    2.53
   0 -13  10   31.66    2.57
   0 -13  11    9.68    3.16
   0  13  11   13.99    3.57
   0 -13  12  389.18   11.90
   0  13  12  423.82   12.13
   0 -13  12  416.23   11.96
   0  13  13    5.79    3.91
   0 -13  13    2.70    4.06
   0  13  14  358.08   12.48
   0  13  14  319.65   10.06
   0 -13  14  323.04   10.23
   0  13  14  319.51   10.36
   0  13 -14  345.28   14.11
   0  13  15   -6.63    5.09
   0 -13  15   -1.73    4.76
   0  13  15   -3.83    7.54
   0  13  15    0.12    4.35
   0  13 -15   11.22    9.72
   0  13  16   70.13    5.24
   0 -13  16   70.51    5.81
   0  13  16   72.51    6.02
   0  13  16   80.87    8.31
   0  13 -16   77.47   10.44
   0  13  17    7.19    5.85
   0 -13  17   -2.62    5.70
   0  13  17    9.20    7.74
   0  13  17    4.38    4.84
   0  13 -17   10.21    9.92
   0  13  18  137.21    7.60
   0 -13  18  146.86    7.58
   0  13  18  133.75    6.70
   0  13  18  147.80    9.15
   0  13 -18  158.85   11.74
   0 -13  19   64.28    6.94
   0  13  19   52.19    6.89
   0  13  19   61.99    8.18
   0  13  19   73.05    5.95
   0  13 -19   66.36   11.34
   0 -13  20  239.03    9.81
   0  13  20  225.62    9.68
   0  13  20  223.27    8.87
   0  13  20  213.40   10.47
   0  13 -20  236.26   13.41
   0  13  21   31.89    7.21
   0  13 -21   37.81   11.35
   0  13  22   20.18    7.31
   0  13 -22   10.40   11.18
   0  13  23   -3.28    7.57
   0  13 -23  -11.48   11.48
   0  13  24   89.13    8.52
   0  13 -24   98.03   12.24
   0  13  25   -0.50    8.00
   0  13 -25    5.30   11.99
   0  13  26   23.02    8.34
   0  13  27   29.87    8.74
   0  13  28   -5.56    8.73
   0  13  29    3.05    8.94
   0  13  30   23.80    9.32
   0  14   0   25.43    8.73
   0  14   0   24.52    7.96
   0  14   1  411.01   14.86
   0  14  -1  427.85   15.06
   0  14   1  390.81   14.23
   0  14  -1  376.54   14.34
   0  14   2   70.47    9.16
   0  14  -2   59.48    9.27
   0  14   2   73.43    8.52
   0  14   3  428.84   14.79
   0  14   3  380.19   14.36
   0  14  -3  405.63   15.16
   0  14   4   17.55    8.48
   0  14  -4    1.94    8.87
   0  14   4   15.66    8.02
   0  14  -5   34.98    9.27
   0  14   5   38.41    8.42
   0  14   5   20.80    8.13
   0  14  -6   36.93    9.20
   0  14   6   33.39    8.37
   0  14   6   23.65    8.10
   0  14  -6   29.99    8.23
   0  14  -7   10.38    9.22
   0  14   7   -4.85    8.41
   0  14  -7    6.12    8.24
   0  14   7   -1.24    7.99
   0  14   8   12.22    8.41
   0  14  -8   19.66    9.41
   0  14   8   21.99    8.30
   0  14  -8   17.15    8.24
   0  14  -9   28.84    9.67
   0  14   9   12.33    8.37
   0  14   9   18.31    8.22
   0  14  10   28.92    8.49
   0  14  10   37.53    8.43
   0  14  11   63.50    2.82
   0  14  11   52.49    2.79
   0  14  12   14.00    3.46
   0  14  12   19.01    8.49
   0  14  13   32.59    4.14
   0  14  13   48.96    8.83
   0  14 -14   -3.87   10.67
   0  14  14    4.49    4.49
   0  14  14   10.36    8.73
   0  14 -15   14.88   10.72
   0  14  15    0.63    4.90
   0  14  15    0.83    4.45
   0  14  15   10.57    8.55
   0  14 -16   27.22   10.93
   0  14  16   18.29    5.28
   0  14  16   22.07    8.75
   0  14  16   22.25    4.76
   0  14  17   88.77    6.41
   0  14  17  101.40    9.33
   0  14 -18   51.32   11.82
   0  14  18   36.28    6.07
   0  14  18   41.50    8.69
   0  14  19  112.73    7.31
   0  14  19  114.75    9.53
   0  14  20   -2.67    6.65
   0  14 -20   25.76   12.27
   0  14  21  263.16   10.72
   0  14 -21  312.26   15.20
   0  14  22   -6.05    7.28
   0  14 -22    6.96   12.26
   0  14  23  183.26    9.47
   0  14 -23  190.84   14.26
   0  14  24    4.63    7.69
   0  14 -24    7.98   12.63
   0  14  25   21.00    7.99
   0  14 -25   17.62   12.87
   0  15   0   10.78    8.75
   0  15   0    2.67    9.62
   0  15   1   74.61    9.08
   0  15   1   69.95   10.23
   0  15  -1   78.08   10.38
   0  15   2  201.20   11.17
   0  15  -2  226.30   12.24
   0  15   2  220.43   11.87
   0  15   3   19.46    8.92
   0  15  -3   27.00    9.87
   0  15   3   11.60    9.41
   0  15  -4  207.86   12.26
   0  15   4  240.93   12.10
   0  15   4  216.10   11.48
   0  15   5  101.69   10.20
   0  15   5   95.73    9.75
   0  15  -5   89.53   10.68
   0  15  -6   46.60    9.42
   0  15   6   49.33    9.48
   0  15  -6   48.41   10.43
   0  15   6   53.79    9.89
   0  15  -7   54.21    9.45
   0  15   7   44.45    9.38
   0  15   7   54.99    9.73
   0  15  -7   54.20   10.59
   0  15   8   86.67    9.65
   0  15  -8   87.53    9.83
   0  15  -8   73.40   10.94
   0  15   8   83.47   10.05
   0  15   9    9.97    9.13
   0  15  -9   -1.57   10.52
   0  15   9   24.13    9.46
   0  15  10   23.21    9.41
   0  15 -10   13.72   10.79
   0  15  10   29.97    9.52
   0  15  11    4.35    9.33
   0  15  11    3.14    9.35
   0  15  12   42.86    9.76
   0  15  12   28.87    9.66
   0  15  13    3.26    9.71
   0  15  13   -0.31    2.44
   0  15  13    6.17    9.50
   0  15  14  123.70   10.48
   0  15  15   -1.05    9.52
   0  15 -15   -0.55   11.87
   0  15  16  219.19   11.88
   0  15 -16  225.77   14.37
   0  15  17   -3.03    9.45
   0  15 -17    4.71   12.26
   0  15  18   15.84    9.35
   0  15 -18   13.88   12.78
   0  15 -19   31.76   13.14
   0  15 -20   43.70   13.30
   0  15 -21    8.93   13.34
   0  15 -22   -5.89   13.21
   0  15 -23   66.55   13.82
   0  16   0   40.22   10.90
   0  16   0   40.04    9.85
   0  16  -1  334.81   15.02
   0  16   1  352.74   14.94
   0  16   1  309.27   13.94
   0  16   2   11.87   10.54
   0  16  -2   20.54   10.93
   0  16   2   12.80    9.71
   0  16   3   79.21   11.04
   0  16  -3   91.56   11.41
   0  16   3   64.79   10.10
   0  16   4   87.32   11.08
   0  16  -4   84.31   11.49
   0  16   4   72.24   10.21
   0  16  -5  115.98   11.88
   0  16   5  110.92   10.70
   0  16   5  133.33   11.33
   0  16   6   94.47   10.91
   0  16  -6   95.67   11.65
   0  16  -6   77.72   10.62
   0  16   6   93.26   10.56
   0  16   7   11.16   10.35
   0  16  -7   12.56   11.07
   0  16   7    5.84   10.11
   0  16  -7    3.97   10.02
   0  16   8   29.76   10.49
   0  16  -8    0.83   11.42
   0  16   8   22.96   10.25
   0  16  -9  289.83   14.85
   0  16   9  304.70   13.91
   0  16   9  265.11   13.65
   0  16  10   95.75   11.04
   0  16 -10  104.15   12.38
   0  16  10  113.84   11.25
   0  16  11   46.53   10.56
   0  16  11   33.75   10.50
   0  16  12  164.09   12.01
   0  16  12  181.81   12.06
   0  16  13   14.23   10.39
   0  16  13   22.90   10.82
   0  16  14   60.53   10.66
   0  16  14   60.74   11.28
   0  16  15   54.50   10.61
   0  16  15   44.33   11.49
   0  16 -15   50.44   12.96
   0  16  16   -7.68   10.24
   0  16  16   11.59   11.39
   0  16 -16   -2.79   13.17
   0  16  17    3.52   10.13
   0  16  17   16.34   11.53
   0  16 -17    1.82   13.39
   0  16 -18   -3.79   13.87
   0  16  18    0.08   11.59
   0  16 -19   53.07   14.22
   0  16  19   60.87   12.18
   0  17   0    3.55   11.51
   0  17   0   14.95   10.74
   0  17  -1   81.92   12.14
   0  17   1   90.70   12.03
   0  17   1   85.51   11.41
   0  17  -2  205.34   13.62
   0  17   2  208.99   13.50
   0  17   2  178.40   12.28
   0  17   3  119.04   12.20
   0  17   3  112.25   11.48
   0  17  -3  108.26   12.55
   0  17  -4    9.04   11.87
   0  17   4    6.53   11.46
   0  17   4    8.51   10.77
   0  17  -5    6.82   11.85
   0  17   5  -20.18   11.74
   0  17   5    1.12   10.77
   0  17  -5  -18.32   11.62
   0  17   6    3.39   11.42
   0  17   6    3.18   10.72
   0  17  -6   -4.08   12.25
   0  17  -6   10.04   11.11
   0  17   7   14.26   11.43
   0  17   7    6.78   10.97
   0  17  -7   20.69   11.48
   0  17  -7    6.97   12.35
   0  17   8   97.15   11.80
   0  17   8   74.33   11.55
   0  17   9    3.96   11.28
   0  17   9   12.52   11.24
   0  17  -9    1.07   12.54
   0  17  10    2.57   11.36
   0  17  10   10.20   11.40
   0  17 -10    0.60   12.82
   0  17  11    9.24   11.27
   0  17 -11   -6.24   13.05
   0  17  11   21.20   11.79
   0  17  12   29.56   11.27
   0  17  12   30.14   11.71
   0  17  13    1.76   11.23
   0  17  13    6.59   11.66
   0  17  14   55.14   11.33
   0  17  14   35.81   11.99
   0  17  15   56.03   11.31
   0  17  15   52.49   12.18
   0  17  16   82.56   12.80
   0  17  16   87.30   11.52
   0  18   0   15.71   12.35
   0  18   0    5.44   12.03
   0  18   1    3.40   12.34
   0  18  -1  -15.91   12.72
   0  18   1  -10.74   11.90
   0  18   2   -6.45   12.26
   0  18   2   -1.66   11.97
   0  18  -2  -14.74   12.78
   0  18   3    2.70   12.44
   0  18  -3  -19.71   12.86
   0  18   3   -2.11   11.65
   0  18   4    8.09   12.26
   0  18   4   -4.36   11.38
   0  18  -4    8.46   12.89
   0  18   5    4.39   12.20
   0  18  -5   -0.85   12.12
   0  18   5   24.07   11.82
   0  18  -5   13.38   13.07
   0  18   6   42.32   12.29
   0  18  -6   44.95   13.29
   0  18   6   20.17   12.00
   0  18  -6   58.95   12.61
   0  18   7   70.92   12.37
   0  18   7   62.00   12.51
   0  18  -7   48.30   13.57
   0  18   8   82.82   12.63
   0  18   8   51.43   12.64
   0  18   9  207.18   14.74
   0  18   9  265.98   14.57
   0  18  10  109.40   12.97
   0  18  11   80.54   12.78
   0  18  12    2.21   12.17
   0  18  13    3.42   12.01
   0  18  14  -14.95   12.08
   0  19   2   -8.15   13.74
   0  19   3   57.67   13.94
   0  19   4   61.46   13.81
   0  19   5   30.52   13.56
   0  19   6   72.14   13.70
   0  19   7   39.85   13.35
   0  19   8    4.45   13.30
   0  19   9   44.66   13.58
   0  19  10   26.40   13.37
   0  19  11  -10.87   13.10
   0  19  12   24.98   13.21
   0  19  13    8.99   13.11
   1   0 -36   -2.85   10.24
   1   0 -35   -2.32   10.02
   1   0 -34   68.66    9.82
   1   0 -33   -1.16    9.04
   1   0 -32   38.42    8.82
   1   0 -31   -0.07    8.11
   1   0 -30    2.77    7.54
   1   0 -29   -3.50    7.48
   1   0 -28  142.53    8.15
  -1   0  28   92.53    5.31
   1   0 -27   -4.17    6.52
  -1   0  27    1.58    4.26
   1   0 -26  280.12    9.73
  -1   0  26  208.52    7.67
   1   0 -25    4.16    5.92
  -1   0  25    1.57    4.05
   1   0 -24  249.33    9.01
  -1   0  24  211.13    7.53
   1   0 -23   -5.84    5.04
  -1   0  23    0.20    3.78
  -1   0  23    2.80    5.37
  -1   0  22  221.63    8.00
   1   0 -22  203.08    7.86
   1   0 -21   -2.55    4.51
  -1   0  21   -0.65    3.48
  -1   0  21    1.61    4.88
  -1   0  20   89.30    5.35
   1   0 -20   79.56    5.01
  -1   0  19   -0.52    3.21
  -1   0  19   -2.67    4.25
   1   0 -19   -1.49    3.86
   1   0 -18  439.97   12.67
  -1   0  18  459.51   12.74
  -1   0  17    0.94    2.92
   1   0 -17   -3.26    3.42
  -1   0  17    0.66    3.63
  -1   0  16  474.17   14.07
   1   0 -16  505.01   14.48
  -1   0  15   -2.11    2.62
   1   0 -15   -3.87    2.88
  -1   0  15    2.05    3.19
  -1   0  14   86.89    3.71
   1   0 -14   94.59    3.95
  -1   0  14   99.67    4.20
  -1   0  13   -0.80    2.17
   1   0 -13   -1.77    2.31
  -1   0  13   -1.00    2.65
  -1   0  12  158.33    5.16
   1   0 -12  147.99    5.03
  -1   0  11    1.73    2.17
   1   0 -11    0.41    1.92
  -1   0  10  263.28    7.44
   1   0 -10  242.11    7.36
   1   0  -9   -1.51    1.55
  -1   0   9   -1.21    1.79
   1   0  -8   69.35    2.56
  -1   0   8   71.01    2.72
   1   0  -7    0.06    1.13
  -1   0   7    0.63    1.39
   1   0  -6   10.74    1.08
  -1   0   6   11.91    1.23
  -1   0   5    0.98    0.91
   1   0  -5    0.69    0.83
  -1   0   4    7.19    0.81
   1   0  -4    6.98    0.74
  -1   0   3   -0.12    0.61
  -1   0   3    0.47    0.57
   1   0  -2    1.50    0.49
  -1   0   2    2.17    0.46
   1   0   1    2.23    0.37
  -1   0  -1    3.58    0.34
   1   0   2   18.82    0.78
  -1   0  -2   16.97    0.73
  -1   0  -3    1.17    0.60
   1   0   3    0.79    0.67
  -1   0  -4    2.42    0.74
   1   0   4    1.64    0.89
   1   0   5    0.12    1.08
  -1   0  -5   -0.97    0.90
  -1   0  -6   -0.18    1.07
   1   0   6   -0.58    1.25
  -1   0  -7    0.64    1.24
   1   0   7    0.71    1.41
  -1   0  -8  318.26    8.68
   1   0   8  306.92    9.00
  -1   0  -8  322.71    8.98
   1   0   9    0.93    1.80
  -1   0  -9   -2.21    1.64
  -1   0 -10   48.34    2.43
   1   0  10   52.59    2.69
   1   0  11    2.00    2.28
  -1   0 -11    0.83    1.98
   1   0  12   59.41    3.11
  -1   0 -12   47.80    2.86
   1   0  13    0.57    2.70
  -1   0 -13   -0.23    2.44
   1   0  14   96.60    4.29
  -1   0 -14   91.89    4.08
   1   0  15    4.38    3.27
  -1   0 -15   -3.28    3.05
   1   0  16   72.32    4.29
  -1   0 -16   59.62    4.07
   1   0  17   -5.17    3.80
  -1   0 -17   -9.89    3.56
   1   0  18  335.43   10.36
  -1   0 -18  322.29   10.34
   1   0  19   -2.19    4.27
  -1   0 -19   -0.39    4.06
   1   0  20   84.56    5.46
  -1   0 -20   76.64    5.32
   1   0  21   -5.23    5.02
  -1   0 -21   -1.47    4.89
   1   0  22   40.33    5.52
  -1   0 -22   31.95    5.20
  -1   0 -23    4.37    5.35
  -1   0 -24   -2.79    5.63
  -1   0 -25   -8.25    6.10
  -1   0 -26   10.39    6.41
  -1   0 -27    6.88    6.81
  -1   0 -28   -4.87    7.12
  -1   0 -29   -5.43    7.63
  -1   0 -30    0.47    7.84
  -1   0 -31   -2.83    8.31
  -1   0 -32   -1.21    8.80
  -1   0 -33   -4.65    9.35
  -1   0 -34   -9.28    9.64
  -1   0 -35   -6.09    9.93
   1  -1 -36   71.53   10.69
   1  -1 -35   -1.54    9.95
   1  -1 -34   92.20   10.06
   1  -1 -33   12.33    8.94
   1  -1 -32   33.78    8.74
   1  -1 -31   37.62    8.31
   1  -1 -30   18.87    7.62
   1  -1 -29   10.29    7.48
  -1  -1  28   22.60    4.91
  -1   1  28   16.10    3.78
   1  -1 -28   31.25    7.17
  -1   1  27   17.62    3.77
  -1  -1  27   15.11    4.76
   1  -1 -27   18.34    6.69
  -1  -1  26   37.52    4.85
  -1   1  26   34.78    3.90
   1  -1 -26   48.33    6.49
  -1  -1  25    4.13    4.47
  -1   1  25   12.41    3.76
   1  -1 -25   12.47    5.97
  -1   1  24   13.97    3.62
  -1  -1  24   13.05    4.40
   1  -1 -24   19.37    5.66
   1   1 -24   19.10    5.72
  -1   1  23   48.89    3.73
   1   1 -23   45.24    5.71
   1  -1 -23   48.60    5.55
  -1  -1  23   61.96    5.83
  -1  -1  23   46.67    4.65
   1   1 -22   11.77    4.89
   1  -1 -22   23.43    4.92
  -1  -1  22   17.15    4.13
  -1   1  22   15.29    3.37
  -1  -1  22   25.83    5.31
  -1   1  21   71.60    3.99
   1   1 -21   76.85    5.39
   1  -1 -21   82.06    5.38
  -1  -1  21   81.08    4.66
  -1   1  20   40.35    3.31
   1   1 -20   41.85    4.56
   1  -1 -20   50.87    4.54
  -1  -1  20   48.31    4.01
  -1  -1  20   48.97    4.98
  -1  -1  19    1.88    3.54
  -1   1  19    0.05    2.90
   1  -1 -19    5.54    3.91
   1   1 -19    4.80    3.95
  -1  -1  19    2.56    4.30
  -1  -1  18    1.25    3.32
  -1   1  18    0.48    2.78
   1   1 -18   -2.33    3.68
   1  -1 -18    8.04    3.74
  -1  -1  18    8.21    4.08
  -1  -1  17    8.75    3.19
  -1   1  17    3.31    2.63
   1   1 -17   10.04    3.49
  -1  -1  17    3.86    3.72
   1  -1 -17   11.36    3.32
  -1  -1  16   -1.49    3.07
  -1  -1  16    6.43    3.44
   1  -1 -16    5.10    3.07
   1   1 -16   -3.33    3.16
  -1  -1  15   67.36    3.58
   1  -1 -15   75.33    3.75
   1   1 -15   70.10    3.77
  -1  -1  15   81.30    4.20
  -1  -1  14   16.30    2.69
  -1  -1  14   15.54    3.03
   1  -1 -14   14.96    2.54
   1   1 -14   10.40    2.68
  -1  -1  13    6.34    2.46
   1  -1 -13    4.12    2.33
   1   1 -13    3.40    2.41
  -1  -1  13    7.17    2.69
  -1  -1  12    4.80    2.30
   1   1 -12    4.84    2.25
  -1  -1  12    7.84    2.47
   1  -1 -12    6.25    2.14
  -1  -1  11   -0.34    2.01
   1   1 -11   -2.95    1.98
  -1  -1  11    0.58    2.24
   1  -1 -11    0.23    1.94
  -1  -1  10   10.39    2.05
   1  -1 -10   14.27    1.83
   1   1 -10    9.08    1.83
  -1  -1  10    9.99    2.03
  -1  -1   9    6.81    1.86
  -1  -1   9    5.93    1.85
   1   1  -9    6.55    1.56
   1  -1  -9    6.62    1.61
  -1  -1   8   60.61    2.57
   1  -1  -8   63.80    2.41
   1   1  -8   63.99    2.43
  -1  -1   8   68.22    2.58
  -1  -1   7   56.75    2.31
  -1  -1   7   61.05    2.30
   1  -1  -7   58.98    2.15
  -1   1   7   52.99    2.29
   1   1  -7   59.13    2.15
  -1  -1   6   43.68    1.90
   1   1  -6   44.65    1.74
   1  -1  -6   45.54    1.72
  -1   1   6   39.99    1.82
  -1  -1   6   44.44    1.82
  -1  -1   5   15.22    1.32
   1   1  -5   17.44    1.06
  -1  -1   5   16.21    1.11
   1  -1  -5   16.20    1.05
  -1   1   5   15.98    1.14
  -1  -1   4    5.35    1.06
   1  -1  -4    6.09    0.75
  -1  -1   4    4.61    0.80
   1   1  -4    5.88    0.76
  -1   1   4    3.99    0.80
  -1  -1   3    4.82    0.65
  -1   1   3    4.16    0.64
  -1   1   3    3.70    0.73
  -1  -1   3    4.59    0.68
  -1   1   2    3.38    0.53
   1   1  -2    4.15    0.57
  -1  -1   2    4.40    0.52
   1  -1  -2    4.04    0.57
   1  -1  -1    0.91    0.41
  -1   1   1    0.36    0.39
  -1  -1   0    1.02    0.49
  -1  -1  -1   27.75    1.06
   1   1   1   32.36    1.04
  -1  -1  -1   31.22    1.01
  -1   1  -1   32.49    1.02
   1  -1   1   33.34    1.02
   1   1   2    0.11    0.53
  -1   1  -2   -0.12    0.50
  -1  -1  -2    0.14    0.50
   1  -1   2   -0.17    0.55
   1  -1   3    4.78    0.71
  -1   1  -3    3.61    0.69
  -1  -1  -3    4.31    0.66
   1   1   3    4.37    0.71
   1  -1   4   21.98    1.15
  -1   1  -4   22.79    1.10
   1   1   4   22.89    1.20
  -1  -1  -4   23.86    1.09
   1  -1   4   20.82    0.94
  -1  -1  -5   34.97    1.47
   1   1   5   33.49    1.61
   1  -1   5   38.34    1.59
  -1   1  -5   35.15    1.50
  -1  -1  -6    1.29    1.07
   1  -1   6    0.59    1.24
   1   1   6    0.12    1.28
  -1   1  -6   -1.38    1.14
  -1   1  -7  159.60    4.59
   1  -1   7  153.74    4.61
  -1  -1  -7  160.26    4.57
  -1   1  -8   40.57    1.83
   1  -1   8   34.51    2.08
  -1   1  -8   32.00    1.93
  -1  -1  -8   40.04    1.94
   1  -1   8   38.56    1.79
  -1   1  -9    3.92    1.69
  -1  -1  -9    7.53    1.70
   1  -1   9    5.90    1.44
  -1   1  -9    7.29    1.50
   1  -1   9    5.56    1.90
  -1   1 -10   75.34    2.72
  -1   1 -10   71.57    3.00
   1  -1  10   68.09    2.66
   1  -1  10   69.28    3.10
  -1  -1 -10   76.87    3.00
  -1   1 -11   39.48    2.14
  -1   1 -11   33.65    2.50
  -1  -1 -11   36.33    2.44
   1  -1  11   36.42    2.10
   1  -1  11   37.66    2.71
  -1   1 -12   13.08    1.94
  -1   1 -12    9.96    2.39
  -1  -1 -12   12.84    2.37
   1  -1  12   11.11    2.58
   1  -1  12   12.40    1.95
  -1   1 -13   75.70    3.62
  -1  -1 -13   79.83    3.54
   1  -1  13   84.82    3.76
   1  -1  13   73.82    3.08
  -1  -1 -14   90.71    4.08
  -1   1 -14   89.64    4.07
   1  -1  14   89.46    3.48
  -1   1 -15  169.05    6.30
  -1  -1 -15  186.56    6.33
   1  -1  15  177.65    5.66
  -1   1 -16   69.42    4.28
  -1  -1 -16   80.33    4.25
   1  -1  16   82.38    4.43
   1  -1  16   68.88    3.30
  -1   1 -17  268.56    9.07
  -1  -1 -17  277.13    9.07
   1  -1  18  130.56    5.73
  -1   1 -18  121.41    5.67
  -1  -1 -18  128.53    5.64
   1  -1  19   15.33    4.33
  -1   1 -19    1.73    4.35
  -1  -1 -19   11.35    4.19
   1  -1  20  239.31    8.33
  -1   1 -20  216.90    8.37
  -1  -1 -20  233.22    8.37
   1  -1  21    6.96    5.04
  -1   1 -21   -0.09    4.82
  -1  -1 -21    1.13    4.81
   1  -1  22  153.66    6.98
  -1  -1 -22  140.74    6.83
  -1  -1 -23   58.14    5.88
  -1  -1 -24  115.60    7.02
  -1  -1 -25   83.96    6.94
  -1  -1 -26  108.97    7.67
  -1  -1 -27   93.85    7.72
  -1  -1 -28  102.34    8.13
  -1  -1 -29   19.88    7.73
  -1  -1 -30   71.51    8.39
  -1  -1 -31   42.05    8.56
  -1  -1 -32    9.24    8.72
  -1  -1 -33   69.44    9.78
  -1  -1 -34   27.22    9.81
  -1  -1 -35   22.35   10.16
   1  -2 -36    3.55   10.30
   1  -2 -35   33.90    9.96
   1  -2 -34   -1.27    9.42
   1  -2 -33    5.74    9.17
   1  -2 -32    9.54    8.66
   1  -2 -31   55.67    8.64
   1  -2 -30   16.15    7.96
   1  -2 -29  140.72    8.88
  -1  -2  28    8.31    5.35
   1  -2 -28    3.54    6.97
  -1  -2  27   88.05    5.71
   1  -2 -27   99.28    7.38
  -1  -2  26   12.78    5.14
  -1   2  26   17.48    3.31
   1  -2 -26   20.88    6.30
  -1  -2  25   40.92    5.14
  -1   2  25   37.71    3.52
   1  -2 -25   49.89    6.21
  -1  -2  24    6.52    4.72
  -1   2  24    5.02    3.17
   1  -2 -24   17.46    5.51
  -1   2  23   61.36    3.78
   1  -2 -23   82.06    5.96
  -1  -2  23   71.95    5.20
  -1  -2  23   94.31    6.04
  -1   2  22   10.98    3.01
   1  -2 -22   16.77    4.96
  -1  -2  22   12.93    4.54
  -1  -2  22    6.74    5.15
  -1   2  21  227.98    7.70
   1  -2 -21  290.86    9.01
  -1  -2  21  252.07    8.57
  -1  -2  21  297.25    9.16
  -1   2  20   23.49    3.03
   1  -2 -20   35.43    4.41
  -1  -2  20   38.32    4.79
  -1  -2  20   29.12    4.26
   1  -2 -19  163.58    6.48
  -1  -2  19  170.75    6.59
  -1  -2  19  157.11    6.24
   1  -2 -18   29.11    3.95
  -1  -2  18   33.91    4.21
  -1  -2  18   28.35    3.89
   1  -2 -17   68.54    4.11
  -1  -2  17   57.37    4.02
  -1  -2  17   67.77    4.43
  -1  -2  16   49.56    3.77
   1  -2 -16   58.18    3.73
  -1  -2  16   62.00    4.11
  -1  -2  15  156.56    5.85
   1  -2 -15  164.32    5.78
  -1  -2  15  177.37    6.03
  -1  -2  14   65.54    3.72
   1  -2 -14   69.54    3.53
  -1  -2  14   72.94    3.82
  -1  -2  13  298.31    9.28
  -1  -2  13  330.59    9.36
   1  -2 -13  311.92    9.29
  -1  -2  12   74.44    3.65
  -1  -2  12   83.52    3.56
   1  -2 -12   79.49    3.40
  -1  -2  11  387.51   11.59
  -1  -2  11  427.19   11.61
   1  -2 -11  408.11   11.56
  -1  -2  10   -0.23    2.32
   1  -2 -10    2.28    1.81
  -1  -2  10    2.01    2.05
  -1  -2   9   97.84    3.63
  -1  -2   9  105.18    3.58
   1  -2  -9   98.46    3.44
  -1  -2   8   26.55    2.19
   1  -2  -8   28.77    1.77
  -1  -2   8   29.94    1.94
  -1  -2   7  111.75    3.45
   1  -2  -7  109.49    3.37
  -1  -2   6   -2.11    1.70
  -1  -2   6    2.53    1.25
   1  -2  -6   -1.20    1.16
   1  -2  -5  146.08    4.06
  -1  -2   5  140.31    4.06
  -1  -2   4    2.00    1.36
   1   2  -4    1.73    1.23
  -1  -2   4    2.12    0.92
   1  -2  -4    2.98    0.79
   1   2  -3   53.71    1.97
  -1  -2   3   53.47    2.06
  -1  -2   3   52.24    1.69
  -1  -2   3   52.63    1.71
   1   2  -2    1.11    0.95
  -1  -2   2    0.75    0.99
   1  -2  -2    0.08    0.65
  -1  -2   2    0.35    0.58
  -1  -2   2    0.59    1.11
  -1  -2   1    4.99    0.92
   1   2  -1    5.86    0.83
   1   2  -1    6.55    0.99
   1  -2  -1    5.79    0.56
  -1  -2   1    5.72    1.08
   1   2   0   76.52    2.34
  -1  -2   0   81.32    2.46
   1   2   0   79.71    2.40
  -1  -2  -1    8.29    0.58
   1  -2   1    9.27    0.61
   1   2   1    9.08    0.93
   1   2   1    8.51    0.83
   1   2   2   52.33    1.76
   1  -2   2   54.36    1.61
  -1  -2  -3   15.57    0.91
   1  -2   3   16.90    0.95
   1   2   3   14.48    1.03
   1  -2   4   62.31    2.05
  -1  -2  -4   64.00    2.02
   1   2   4   58.02    1.97
   1  -2   4   59.92    2.08
   1  -2   5  223.65    6.04
  -1  -2  -5  210.16    6.00
   1  -2   5  215.28    5.98
   1   2   5  205.43    5.86
  -1  -2  -6   84.68    2.67
   1  -2   6   80.22    2.76
   1  -2   6   74.83    2.63
   1  -2   7   42.43    1.82
   1  -2   7   41.29    2.04
  -1  -2  -7   42.74    1.94
   1  -2   7   36.92    2.05
  -1   2  -7   36.27    2.05
  -1  -2  -8    2.51    1.54
   1  -2   8    2.56    1.63
  -1   2  -8    2.72    1.66
   1  -2   8    2.06    1.71
  -1  -2  -9    2.35    1.67
   1  -2   9    0.27    1.87
  -1   2  -9    0.64    1.83
   1  -2   9    0.96    1.90
  -1   2 -10  103.43    3.61
  -1  -2 -10   96.83    3.59
   1  -2  10   95.62    3.61
   1  -2  10  103.90    3.77
  -1   2 -11   81.52    3.31
  -1  -2 -11   72.75    3.32
   1  -2  11   76.67    3.26
   1  -2  11   85.40    3.42
  -1   2 -12   28.75    2.53
  -1  -2 -12   31.00    2.69
   1  -2  12   34.42    2.59
   1  -2  12   33.23    2.85
  -1   2 -13   77.24    3.30
  -1  -2 -13   64.78    3.52
   1  -2  13   71.81    3.36
   1  -2  13   76.08    3.71
  -1   2 -14   70.01    3.40
   1  -2  14   65.58    3.35
   1  -2  14   70.33    3.84
  -1   2 -15   74.25    3.57
  -1  -2 -15   65.15    3.91
   1  -2  15   76.19    4.11
   1  -2  15   66.11    3.55
  -1  -2 -16   66.88    4.16
   1  -2  16   74.18    4.38
   1  -2  16   66.14    3.66
  -1  -2 -17    0.27    3.58
   1  -2  17    2.21    3.70
   1  -2  17    3.25    3.10
   1  -2  18    1.22    4.04
  -1  -2 -18    4.71    3.89
   1  -2  19    2.22    4.36
  -1  -2 -19   -1.76    4.33
   1  -2  20   28.82    4.88
  -1  -2 -20   19.90    4.77
   1  -2  21   88.53    5.90
  -1  -2 -21   70.57    5.60
   1  -2  22   80.98    6.05
  -1  -2 -22   65.17    5.70
  -1  -2 -23   55.06    5.87
  -1  -2 -24    5.04    5.80
  -1  -2 -25   -5.16    6.14
  -1  -2 -26    3.59    6.51
  -1  -2 -27   12.63    6.94
  -1  -2 -28   -3.80    7.22
  -1  -2 -29    4.39    7.45
  -1  -2 -30   -0.93    7.86
  -1  -2 -31    7.65    8.32
  -1  -2 -32    6.12    8.96
  -1  -2 -33    3.84    9.23
  -1  -2 -34   43.01    9.72
  -1  -2 -35   30.39   10.20
   1   3 -36   -5.84   10.71
   1  -3 -36    2.37   10.32
   1  -3 -35   36.41   10.00
   1   3 -35   32.13   10.16
   1   3 -34    4.62    9.70
   1  -3 -34   28.71    9.71
   1  -3 -33   54.15    9.27
   1   3 -33   53.03    9.77
   1   3 -32    6.90    8.97
   1  -3 -32   -2.25    8.61
   1   3 -31  118.97    9.36
   1  -3 -31  109.21    9.30
   1   3 -30    9.67    7.99
   1  -3 -30   -0.39    7.70
   1  -3 -29   72.51    7.98
   1   3 -29   58.05    7.91
  -1  -3  28   11.72    5.99
   1   3 -28    2.22    7.27
   1  -3 -28   13.61    7.18
  -1  -3  27   18.41    5.79
   1   3 -27   13.97    6.87
   1  -3 -27   18.07    6.82
  -1   3  26    9.62    2.53
  -1  -3  26   10.41    5.59
   1  -3 -26    3.57    6.38
   1   3 -26   14.84    6.52
  -1  -3  25   24.37    5.46
  -1   3  25   10.13    2.91
   1   3 -25   22.30    6.22
  -1  -3  24    0.28    5.18
  -1   3  24    9.19    2.85
   1  -3 -24    6.31    5.70
   1   3 -24    0.26    5.67
  -1   3  23   16.51    2.96
   1   3 -23   21.24    5.42
   1  -3 -23   24.68    5.34
  -1  -3  23   16.62    5.02
  -1   3  23   35.37    5.70
  -1  -3  23   24.51    5.52
  -1   3  22    1.44    2.89
   1  -3 -22    6.52    5.02
   1   3 -22    5.43    5.09
  -1  -3  22    4.87    5.21
  -1   3  22    4.10    5.22
  -1  -3  22   -0.12    4.84
   1   3 -21    2.81    4.80
   1  -3 -21    0.81    4.56
  -1  -3  21    0.42    4.98
  -1   3  21   -3.11    4.91
  -1  -3  21    3.83    4.67
   1  -3 -20   35.10    4.64
   1   3 -20   35.46    4.69
  -1  -3  20   46.87    4.96
  -1   3  20   37.96    4.93
  -1  -3  20   36.11    4.72
   1   3 -19    4.33    4.07
   1  -3 -19   -1.89    4.03
  -1  -3  19    5.24    4.30
  -1   3  19    3.48    4.36
  -1  -3  19    3.07    4.41
   1  -3 -18  192.00    7.04
   1   3 -18  181.33    7.10
  -1   3  18  211.19    7.27
  -1  -3  18  211.35    7.21
  -1  -3  18  182.66    7.17
   1  -3 -17    9.76    3.49
   1   3 -17    6.40    3.63
  -1  -3  17    8.36    3.94
  -1   3  17    2.30    3.83
  -1  -3  17    1.88    4.04
   1  -3 -16   66.07    3.96
   1   3 -16   60.92    4.02
  -1   3  16   70.77    4.28
  -1  -3  16   74.14    4.33
  -1  -3  16   63.32    4.37
   1   3 -15   32.92    3.34
  -1   3  15   33.34    3.60
   1  -3 -15   36.83    3.18
  -1  -3  15   37.01    3.65
  -1  -3  15   29.71    3.78
  -1   3  14    7.93    3.09
  -1  -3  14    6.49    3.12
   1  -3 -14    4.65    2.76
   1   3 -14    4.07    2.82
  -1  -3  14    4.68    3.43
  -1  -3  13   46.52    3.21
   1   3 -13   43.64    3.03
   1  -3 -13   43.76    2.86
  -1   3  13   48.20    3.19
  -1  -3  13   38.19    3.47
  -1  -3  12   32.70    3.17
  -1  -3  12   35.17    2.87
   1   3 -12   33.00    2.68
  -1   3  12   35.04    2.77
   1  -3 -12   33.21    2.62
  -1  -3  11    1.39    2.67
   1   3 -11    5.97    2.38
   1   3 -11    2.62    2.21
  -1   3  11    4.75    2.31
  -1  -3  11    5.86    2.40
   1  -3 -11    4.53    2.17
  -1  -3  10  197.24    6.47
   1   3 -10  207.65    6.39
  -1  -3  10  212.50    6.27
   1  -3 -10  206.91    6.21
  -1   3  10  207.38    6.24
   1   3 -10  196.88    6.22
  -1  -3   9   74.12    3.39
   1   3  -9   74.18    3.25
   1  -3  -9   75.59    2.89
  -1  -3   9   78.19    3.04
  -1   3   9   77.93    3.07
   1   3  -9   69.93    2.94
  -1  -3   8   91.59    3.68
  -1  -3   8  100.10    3.31
  -1   3   8   98.05    3.32
   1  -3  -8   92.95    3.21
  -1  -3   7  238.31    7.32
  -1  -3   7  256.98    7.07
   1  -3  -7  257.37    7.05
  -1   3   7  254.25    7.09
  -1  -3   6   75.50    3.09
  -1   3   6   77.94    2.64
   1  -3  -6   76.86    2.55
   1   3  -6   72.15    2.57
  -1  -3   6   78.03    2.63
  -1  -3   5   25.74    2.12
  -1  -3   5   26.63    1.95
  -1  -3   5   29.32    1.47
   1  -3  -5   28.40    1.37
  -1   3   5   29.04    1.51
   1   3  -5   28.11    1.44
  -1  -3   4  241.26    6.96
   1   3  -4  242.88    6.92
  -1  -3   4  245.65    6.88
  -1   3   4  220.90    6.64
  -1   3   4  241.49    6.61
  -1  -3   4  240.86    6.61
   1   3  -3   26.29    1.70
  -1  -3   3   27.42    1.71
  -1   3   3   24.97    1.15
  -1  -3   3   27.76    1.14
  -1  -3   3   25.57    1.96
  -1  -3   3   25.30    1.18
  -1   3   3   25.67    1.22
   1   3  -2  292.26    8.22
  -1  -3   2  286.76    8.24
   1   3  -2  280.69    8.28
   1  -3  -2  292.59    8.01
  -1  -3   2  308.83    7.99
  -1   3   2  282.55    8.00
  -1  -3   2  286.15    8.33
  -1  -3   1   21.39    1.85
   1   3  -1   27.16    1.61
   1   3  -1   22.25    1.37
  -1  -3   1   22.86    1.57
   1   3   0  321.28    9.28
   1   3   0  347.32    9.34
   1   3   1   12.80    0.77
   1  -3   1   16.83    0.77
   1   3   1   12.82    1.20
   1   3   1   12.84    1.45
  -1   3  -1   14.31    0.75
  -1  -3  -1   13.53    0.73
  -1   3  -2  180.52    4.79
  -1  -3  -2  163.12    4.80
   1   3   2  162.65    5.02
   1   3   2  167.98    4.79
  -1   3  -2  187.86    5.12
   1  -3   2  174.08    4.78
  -1  -3  -3   47.54    1.65
   1   3   3   46.89    1.67
   1  -3   3   50.75    1.67
  -1   3  -3   46.52    1.66
   1   3   3   46.99    1.94
  -1   3  -3   48.72    2.14
   1   3   4  553.45   15.44
  -1  -3  -4  578.02   15.44
   1  -3   4  598.14   15.45
  -1   3  -4  563.63   15.44
   1   3   4  598.03   15.50
   1  -3   5    6.34    1.61
   1   3   5    7.55    1.30
  -1  -3  -5    8.06    1.18
   1  -3   5    7.53    1.28
  -1   3  -5    7.12    1.25
   1   3   5    8.29    1.28
  -1   3  -6  119.69    3.53
   1  -3   6  110.71    3.59
   1   3   6  110.12    3.35
  -1   3  -6  102.90    3.48
  -1  -3  -6  110.68    3.44
   1  -3   6  108.87    3.52
   1   3   6  104.40    3.50
   1  -3   7   15.56    1.83
  -1   3  -7   13.32    1.64
   1   3   7   12.36    1.75
   1  -3   7   13.57    1.74
  -1  -3  -7   17.61    1.62
   1   3   7   13.54    1.36
   1  -3   7   11.33    2.10
   1  -3   8   35.84    2.15
  -1   3  -8   40.55    2.48
   1   3   8   36.88    1.67
   1  -3   8   36.29    2.49
   1  -3   8   36.07    2.23
  -1  -3  -8   40.20    2.11
   1   3   8   36.76    2.30
  -1   3  -8   38.71    2.15
   1  -3   9   41.43    2.38
  -1   3  -9   43.32    2.38
   1  -3   9   42.97    2.80
  -1   3  -9   44.96    2.60
   1   3   9   40.83    1.80
  -1  -3  -9   41.96    2.35
   1  -3   9   44.43    2.51
   1   3   9   43.78    2.50
   1  -3  10  191.09    6.04
  -1   3 -10  191.39    6.15
  -1  -3 -10  199.97    6.18
   1   3  10  195.45    5.65
   1  -3  10  210.69    6.30
   1   3  10  204.33    6.22
   1  -3  10  204.19    6.19
   1  -3  11   48.36    2.73
   1   3  11   49.49    1.88
  -1   3 -11   61.41    3.06
  -1  -3 -11   44.99    2.87
  -1   3 -11   44.32    2.75
   1  -3  11   50.79    3.08
   1  -3  11   58.07    3.00
   1   3  11   54.22    3.05
  -1   3 -12   62.61    3.30
   1  -3  12   51.70    2.91
  -1  -3 -12   52.02    3.10
  -1   3 -12   50.80    3.14
   1  -3  12   57.17    3.36
   1  -3  12   59.38    3.23
   1   3  12   57.46    3.27
  -1  -3 -13  136.72    5.05
  -1   3 -13  132.47    5.11
   1  -3  13  135.04    5.09
   1   3  13  137.90    5.17
   1  -3  13  145.93    5.17
  -1   3 -14   12.25    3.14
  -1   3 -14   10.48    3.06
  -1  -3 -14    6.77    2.96
   1  -3  14    8.53    3.13
   1   3  14   13.50    3.24
   1  -3  14   10.55    3.13
  -1   3 -15  103.29    4.46
  -1   3 -15   95.12    4.59
  -1  -3 -15   86.67    4.49
   1  -3  15   91.24    4.40
   1  -3  15  102.69    4.59
   1   3  15  101.87    4.65
  -1   3 -16    0.48    3.43
  -1  -3 -16    3.18    3.47
  -1   3 -16   -5.81    3.60
   1  -3  16    0.02    3.32
   1  -3  16   -0.13    3.50
   1   3  16    1.81    3.70
  -1   3 -17   93.28    4.52
  -1   3 -17   77.85    4.79
  -1  -3 -17   80.94    4.80
   1  -3  17   79.91    4.44
   1   3  17   89.80    4.85
   1  -3  17   95.73    4.88
  -1   3 -18   -0.44    3.79
   1   3  18   -2.30    4.28
   1  -3  18    2.08    4.09
  -1   3 -18   -7.83    4.28
  -1  -3 -18   -2.37    4.07
   1  -3  19  132.21    6.01
   1   3  19  135.56    6.16
  -1  -3 -19  121.94    6.01
  -1   3 -19  117.09    6.09
   1   3  20  202.09    7.76
   1  -3  20  212.72    7.72
  -1   3 -20  177.50    7.67
  -1  -3 -20  187.14    7.65
   1  -3  21  108.92    6.17
   1   3  21  106.13    6.20
  -1  -3 -21   96.04    6.06
   1  -3  22   81.65    6.12
   1   3  22   81.57    6.08
  -1  -3 -22   74.82    5.96
  -1   3 -22   69.09    5.99
  -1  -3 -23  151.51    7.66
  -1   3 -23  169.33    7.78
  -1  -3 -24    1.39    5.88
  -1   3 -24   -1.95    5.99
  -1  -3 -25  158.78    8.18
  -1   3 -25  164.07    8.35
  -1  -3 -26    2.21    6.55
  -1   3 -26    3.16    6.67
  -1   3 -27   30.75    7.17
  -1  -3 -27   36.76    7.15
  -1   3 -28   49.35    7.69
  -1  -3 -28   58.83    7.63
  -1  -3 -29   56.90    8.12
  -1   3 -29   53.79    8.22
  -1  -3 -30   11.38    8.07
  -1   3 -30   21.70    8.15
  -1  -3 -31   87.38    9.30
  -1   3 -31   91.12    9.25
  -1  -3 -32    6.73    8.90
  -1   3 -32   -0.73    9.19
  -1   3 -33   62.01    9.82
  -1  -3 -33   51.21    9.52
  -1   3 -34   -6.30    9.86
  -1  -3 -34   -1.59    9.72
  -1   3 -35   29.31   10.60
  -1  -3 -35   49.78   10.60
   1  -4 -35    9.87   10.00
   1   4 -35   10.71   10.21
   1  -4 -34   62.46    9.97
   1   4 -34   44.15   10.00
   1   4 -33    8.22    9.33
   1  -4 -33   18.81    9.40
   1   4 -32   83.38    9.67
   1  -4 -32   88.52    9.53
   1  -4 -31    0.48    8.45
   1   4 -31   -5.57    8.50
   1  -4 -30   48.80    8.29
   1   4 -30   42.63    8.29
   1   4 -29   18.89    7.71
   1  -4 -29   15.10    7.56
  -1  -4  28   -2.31    6.45
   1  -4 -28    1.85    7.25
   1   4 -28    7.55    7.32
  -1  -4  27   23.62    6.32
   1  -4 -27   35.44    7.11
   1   4 -27   27.72    7.11
  -1  -4  26   46.09    6.24
   1   4 -26   50.73    6.90
   1  -4 -26   50.02    6.82
  -1  -4  25   51.76    6.05
   1  -4 -25   61.14    6.58
   1   4 -25   58.93    6.44
  -1  -4  24  126.75    6.56
   1  -4 -24  132.98    6.92
   1   4 -24  138.64    6.83
   1  -4 -23  101.82    6.38
   1   4 -23   97.78    6.55
  -1  -4  23  105.40    6.47
  -1   4  23  107.25    6.59
  -1  -4  23   99.79    6.42
   1  -4 -22   62.88    5.68
   1   4 -22   63.12    5.69
  -1  -4  22   64.44    5.72
  -1   4  22   71.14    5.75
  -1  -4  22   55.86    5.77
   1   4 -21   46.55    5.17
   1  -4 -21   33.77    5.00
  -1   4  21   41.13    5.18
  -1  -4  21   41.78    5.21
  -1  -4  21   34.77    5.29
   1   4 -20   34.10    4.67
   1  -4 -20   35.75    4.77
  -1  -4  20   29.00    4.92
  -1   4  20   30.22    4.90
  -1  -4  20   26.80    5.12
   1  -4 -19  118.97    5.85
   1   4 -19  127.74    5.92
  -1  -4  19  127.14    5.95
  -1   4  19  129.92    5.96
  -1  -4  19  109.25    6.04
   1   4 -18  123.67    5.61
   1  -4 -18  121.03    5.59
  -1  -4  18  123.74    5.66
  -1   4  18  125.92    5.67
  -1  -4  18  113.77    6.00
   1  -4 -17  182.19    6.72
   1   4 -17  181.13    6.72
  -1  -4  17  194.26    6.84
  -1   4  17  183.25    6.82
  -1  -4  17  177.29    7.13
   1  -4 -16  163.88    6.20
   1   4 -16  169.72    6.26
  -1  -4  16  181.73    6.37
  -1   4  16  176.97    6.31
  -1  -4  16  162.81    6.63
   1   4 -15   47.17    3.61
   1  -4 -15   42.49    3.52
  -1  -4  15   42.56    4.44
  -1  -4  15   50.40    3.81
  -1   4  15   55.91    3.92
   1   4 -14   54.03    4.01
   1   4 -14   56.40    3.48
   1  -4 -14   52.15    3.46
  -1  -4  14   48.25    4.35
  -1   4  14   61.83    3.70
  -1  -4  14   59.13    3.75
  -1  -4  13   -0.30    3.67
   1   4 -13    4.35    3.29
  -1  -4  13   -1.22    2.88
  -1   4  13    0.26    2.88
   1  -4 -13    0.49    2.61
   1   4 -13   -0.35    2.68
  -1  -4  12    2.20    3.46
   1   4 -12    2.84    3.13
   1  -4 -12    2.20    2.31
   1   4 -12    2.74    2.36
  -1   4  12    0.48    2.64
  -1  -4  12    3.89    2.68
  -1  -4  11    1.05    3.40
   1   4 -11    5.45    2.92
   1  -4 -11    5.37    2.19
  -1   4  11    6.26    2.48
  -1  -4  11    6.62    2.42
   1   4 -11    4.68    2.25
  -1  -4  10   -1.43    3.08
   1   4 -10   -2.59    2.67
  -1  -4  10    2.12    2.08
  -1   4  10   -1.39    2.27
   1  -4 -10    2.40    2.09
   1   4 -10   -1.63    2.04
  -1  -4   9    3.83    2.99
  -1  -4   9    3.80    2.61
   1  -4  -9    3.36    1.90
   1   4  -9    3.41    1.85
  -1  -4   9    4.66    1.99
  -1   4   9    2.78    2.06
  -1  -4   8  122.84    4.77
  -1  -4   8  124.78    4.53
  -1  -4   8  131.03    4.15
  -1   4   8  128.42    4.16
   1  -4  -8  126.61    4.13
   1   4  -8  129.33    4.11
  -1  -4   7   32.71    2.96
  -1  -4   7   29.74    2.54
   1  -4  -7   30.91    1.78
   1   4  -7   31.74    1.79
  -1   4   7   34.42    1.97
  -1  -4   7   32.68    1.99
  -1  -4   6  378.74   11.23
  -1  -4   6  374.08   11.07
   1   4  -6  381.35   10.77
   1  -4  -6  399.72   10.79
  -1  -4   6  391.87   10.82
  -1   4   6  400.75   10.82
  -1  -4   5   15.54    2.56
   1   4  -5   15.69    2.01
  -1  -4   5   14.41    2.10
   1  -4  -5   15.11    1.25
  -1   4   5   13.84    1.38
  -1  -4   5   13.41    1.37
   1   4  -4   25.82    2.13
  -1  -4   4   26.12    2.16
   1   4  -4   25.77    1.84
  -1  -4   4   23.73    1.38
  -1  -4   4   25.62    1.32
  -1   4   4   27.68    1.34
  -1  -4   4   23.84    2.58
  -1   4   4   23.47    1.46
   1   4  -3   97.12    3.19
  -1  -4   3   99.82    3.41
   1   4  -3   90.06    3.33
  -1  -4   3   93.28    2.74
  -1   4   3   93.74    2.73
  -1  -4   3   91.03    3.63
  -1   4   3   87.62    2.75
  -1  -4   3   87.23    2.73
  -1  -4   2   48.33    2.47
   1   4  -2   50.88    2.18
   1   4  -2   56.67    2.38
  -1   4   2   50.62    1.63
  -1  -4   2   51.68    1.66
  -1   4   2   51.96    1.67
  -1  -4   2   51.74    1.63
  -1  -4   2   44.92    2.71
   1   4  -1    0.63    1.60
  -1  -4   1   -1.12    2.06
   1   4  -1   -0.54    1.34
  -1   4   0   93.85    3.12
   1   4   0   89.06    3.14
   1   4   0   84.17    3.05
   1  -4   1  141.94    3.72
   1   4   1  133.91    3.71
   1   4   1  123.78    4.12
  -1  -4  -1  126.71    3.71
   1   4   1  119.21    4.20
  -1   4  -1  139.60    4.22
  -1   4  -2    0.09    0.85
  -1  -4  -2    0.90    0.79
   1  -4   2    0.37    0.80
  -1   4  -2   -0.57    1.62
   1   4   2    1.04    1.58
   1  -4   3  573.12   15.38
  -1  -4  -3  553.22   15.38
  -1   4  -3  597.79   15.39
  -1   4  -3  593.92   15.73
   1   4   3  535.83   15.37
   1   4   3  558.02   15.62
  -1  -4  -4    3.65    1.07
   1   4   4    5.32    1.16
   1  -4   4    4.59    1.13
  -1   4  -4    5.01    1.12
   1   4   4    2.42    1.65
  -1  -4  -4    2.47    1.83
  -1   4  -5  228.22    6.24
   1  -4   5  222.00    6.27
   1   4   5  210.72    6.25
  -1  -4  -5  217.85    6.23
   1   4   5  215.76    6.42
  -1   4  -6   20.48    1.86
   1  -4   6   17.02    1.64
  -1  -4  -6   17.70    1.50
  -1   4  -6   18.09    1.62
   1   4   6   15.83    1.67
   1   4   6   13.08    1.86
   1  -4   7   88.80    3.50
   1   4   7   91.89    3.25
  -1  -4  -7   88.80    3.19
  -1   4  -7   93.28    3.18
   1   4   7   89.45    3.30
   1  -4   7   89.96    3.26
   1  -4   8   12.19    2.21
  -1   4  -8   14.41    1.87
  -1  -4  -8   13.75    1.91
   1   4   8   10.59    1.75
  -1   4  -8   12.33    2.38
   1  -4   8    9.80    2.74
   1  -4   8   13.02    2.04
   1   4   8   12.20    2.04
   1  -4   9  333.89    9.72
  -1  -4  -9  323.16    9.69
  -1   4  -9  337.90    9.66
   1  -4   9  334.00    9.94
  -1   4  -9  368.06    9.94
   1   4   9  324.68    9.49
   1  -4   9  351.55    9.74
   1   4   9  349.07    9.71
   1  -4  10    1.01    2.33
  -1  -4 -10    0.31    2.07
  -1   4 -10    2.77    2.12
   1   4  10    0.91    1.77
   1  -4  10    2.09    2.94
  -1   4 -10   -2.57    2.71
   1   4  10    0.95    2.31
   1  -4  10    1.87    2.36
  -1   4 -11  143.16    4.98
   1  -4  11  124.67    4.52
  -1   4 -11  129.56    4.64
  -1  -4 -11  123.79    4.57
   1   4  11  125.99    4.11
   1  -4  11  130.78    5.01
   1  -4  11  136.24    4.65
   1   4  11  133.58    4.67
   1  -4  12    6.48    2.65
  -1  -4 -12    8.08    2.47
  -1   4 -12    7.19    2.70
   1  -4  12    8.99    3.21
  -1   4 -12    9.54    3.23
   1   4  12    5.32    1.76
   1   4  12    7.79    2.82
   1  -4  12   10.46    2.77
   1   4  13   71.54    2.80
  -1   4 -13   89.90    4.28
   1  -4  13   72.52    3.75
  -1  -4 -13   77.82    3.84
  -1   4 -13   72.54    3.87
   1  -4  13   80.60    4.23
   1  -4  13   81.74    3.94
   1   4  13   84.21    3.96
   1  -4  14    2.96    3.01
  -1   4 -14    1.87    3.52
  -1   4 -14    0.38    3.04
  -1  -4 -14    2.27    3.13
   1  -4  14    3.04    3.57
   1   4  14    1.66    1.61
   1   4  14    2.03    3.20
   1  -4  14    3.59    3.28
   1   4  15   18.43    1.61
   1  -4  15   29.81    3.30
  -1   4 -15   35.78    3.74
  -1  -4 -15   30.85    3.53
  -1   4 -15   27.64    3.53
   1  -4  15   32.49    3.90
   1   4  15   35.28    3.76
   1  -4  15   31.52    3.69
  -1   4 -16   -2.76    3.85
   1  -4  16    3.14    3.37
  -1  -4 -16   -4.53    3.63
  -1   4 -16   -2.93    3.71
   1  -4  16   -0.70    3.85
   1  -4  16   -0.64    3.64
   1   4  16    3.14    3.68
   1  -4  17   37.90    3.89
  -1   4 -17   43.18    4.49
  -1  -4 -17   37.58    4.17
  -1   4 -17   34.33    4.26
   1   4  17   39.20    4.31
   1  -4  17   42.47    4.34
  -1   4 -18    0.99    4.30
   1  -4  18    6.68    3.75
  -1   4 -18    1.89    4.27
  -1  -4 -18    1.72    4.27
   1  -4  18    4.97    4.25
   1   4  18    1.98    4.35
   1  -4  19   65.33    4.55
  -1   4 -19   70.49    5.12
  -1  -4 -19   64.89    5.13
  -1   4 -19   66.08    5.10
   1   4  19   72.20    5.25
   1  -4  19   67.23    5.21
   1  -4  20    2.27    4.25
  -1  -4 -20   -5.38    4.91
  -1   4 -20    1.79    4.78
   1  -4  20   -0.63    4.91
   1   4  20    5.62    4.97
   1  -4  21    8.20    4.45
  -1   4 -21   14.31    5.13
  -1  -4 -21   10.57    5.14
   1   4  21   20.61    5.30
   1  -4  21   14.76    5.35
   1  -4  22    6.10    4.64
  -1  -4 -22   15.86    5.41
  -1   4 -22   15.71    5.41
   1  -4  22   12.60    5.55
   1   4  22   12.49    5.50
   1  -4  23    3.60    4.87
  -1   4 -23    5.17    5.85
  -1  -4 -23    2.01    5.70
   1  -4  24    0.46    5.24
  -1  -4 -24   -0.86    6.04
  -1   4 -24   -9.02    6.08
   1  -4  25   11.18    5.52
  -1   4 -25   23.97    6.50
  -1  -4 -25   29.40    6.41
   1  -4  26   14.04    5.80
  -1   4 -26   16.69    6.88
  -1  -4 -26   17.05    6.78
   1  -4  27    5.87    6.09
  -1  -4 -27    8.10    7.16
  -1   4 -27    4.13    7.08
  -1   4 -28    4.66    7.46
  -1  -4 -28   -1.81    7.47
  -1  -4 -29    4.67    7.83
  -1   4 -29    5.88    7.89
  -1   4 -30   32.63    8.43
  -1  -4 -30   23.40    8.43
  -1   4 -31   -4.07    8.74
  -1  -4 -31   -6.31    8.79
  -1  -4 -32   -1.01    9.34
  -1   4 -32    3.20    9.07
  -1  -4 -33   14.79    9.49
  -1   4 -33    6.05    9.54
  -1  -4 -34    8.31    9.82
  -1   4 -34    4.32    9.98
  -1  -4 -35   10.13   10.36
  -1   4 -35    0.56   10.42
   1   5 -35   24.73   10.29
   1  -5 -35   31.08   10.55
   1   5 -34   25.12    9.87
   1  -5 -34   18.16    9.89
   1  -5 -33    0.87    9.41
   1   5 -33   -4.86    9.36
   1  -5 -32   26.95    9.09
   1   5 -32   14.73    8.88
   1   5 -31    3.63    8.71
   1  -5 -31    7.47    8.77
   1   5 -30   45.49    8.43
   1  -5 -30   41.58    8.44
   1  -5 -29   -6.31    7.80
   1   5 -29    0.44    7.70
   1   5 -28   83.79    8.01
   1  -5 -28   69.28    7.93
  -1  -5  28   56.79    7.40
   1   5 -27    5.23    7.10
   1  -5 -27   15.65    7.07
  -1  -5  27    7.88    6.86
   1   5 -26   97.26    7.55
   1  -5 -26   84.95    7.44
  -1  -5  26   77.97    7.19
   1  -5 -25   15.84    6.35
   1   5 -25    7.32    6.36
  -1  -5  25   14.99    6.38
  -1   5  25    4.23    2.54
   1   5 -24   24.36    6.13
   1  -5 -24   25.27    6.15
  -1  -5  24   12.98    6.24
   1   5 -23   61.40    6.15
   1  -5 -23   61.42    6.06
  -1  -5  23   50.49    6.03
  -1   5  23   56.89    6.01
  -1  -5  23   51.85    6.33
   1  -5 -22    6.03    5.28
   1   5 -22   -2.88    5.26
  -1  -5  22    5.37    5.40
  -1   5  22    0.21    5.24
  -1  -5  22    2.54    5.76
   1  -5 -21   33.47    5.29
   1   5 -21   33.52    5.11
  -1   5  21   37.44    5.19
  -1  -5  21   37.73    5.23
  -1  -5  21   38.70    5.88
   1   5 -20    4.83    4.63
   1  -5 -20    1.54    4.69
  -1  -5  20    3.66    4.78
  -1   5  20    1.66    4.73
  -1  -5  20    1.36    5.27
   1  -5 -19   14.33    4.38
   1   5 -19   14.36    4.33
  -1   5  19   16.33    4.55
  -1  -5  19   13.43    4.55
  -1  -5  19    6.27    5.20
   1  -5 -18   28.88    4.33
   1   5 -18   31.16    4.24
  -1   5  18   30.32    4.42
  -1  -5  18   29.84    4.37
  -1  -5  18   28.90    5.16
   1   5 -17   65.62    4.48
   1  -5 -17   65.97    4.53
  -1  -5  17   57.71    5.33
  -1   5  17   60.75    4.62
  -1  -5  17   67.39    4.63
   1   5 -16    1.45    4.30
   1   5 -16    2.03    3.63
   1  -5 -16    2.16    3.56
  -1  -5  16    0.19    3.69
  -1  -5  16    1.73    4.53
  -1   5  16    2.04    3.70
   1   5 -15  225.06    7.73
  -1  -5  15  203.80    7.61
   1   5 -15  214.11    7.23
   1  -5 -15  212.43    7.22
  -1  -5  15  212.85    7.85
  -1  -5  15  234.37    7.35
  -1   5  15  227.43    7.32
  -1  -5  14    6.52    4.35
   1   5 -14    7.91    3.85
  -1  -5  14    1.35    3.73
  -1  -5  14    7.47    3.30
   1   5 -14    2.45    3.04
   1  -5 -14    3.28    3.04
  -1   5  14    5.90    3.19
   1   5 -13  262.97    8.27
  -1  -5  13  217.12    8.01
   1   5 -13  247.74    7.64
   1  -5 -13  237.12    7.63
  -1  -5  13  231.54    8.28
  -1   5  13  257.04    7.72
  -1  -5  13  264.00    7.78
  -1  -5  12   15.19    3.96
  -1  -5  12   14.20    3.54
   1   5 -12   19.65    3.73
  -1   5  12   17.05    2.81
   1   5 -12   15.34    2.69
  -1  -5  12   16.19    2.90
   1  -5 -12   11.42    2.69
   1   5 -11  152.72    5.81
  -1  -5  11  138.04    5.60
   1  -5 -11  153.68    5.05
   1   5 -11  155.74    5.08
  -1  -5  11  142.48    5.95
  -1   5  11  156.52    5.17
  -1  -5  11  155.16    5.19
  -1  -5  10   36.50    3.37
   1  -5 -10   44.14    2.65
   1   5 -10   41.18    2.61
  -1  -5  10   41.38    3.87
  -1   5  10   43.82    2.75
  -1  -5  10   43.80    2.75
   1  -5  -9  203.85    6.09
  -1  -5   9  206.79    6.16
   1   5  -9  198.14    6.05
  -1  -5   9  197.43    6.82
  -1   5   9  208.86    6.14
  -1  -5   8   14.56    3.42
  -1  -5   8   16.98    2.86
  -1  -5   8   19.91    2.04
   1   5  -8   18.22    1.89
  -1   5   8   17.92    2.06
   1  -5  -8   18.70    1.97
  -1  -5   7  675.83   18.92
  -1  -5   7  633.29   18.74
  -1  -5   7  673.48   18.45
   1   5  -7  666.88   18.43
   1  -5  -7  685.03   18.44
  -1   5   7  688.83   18.45
   1   5  -6    0.68    2.62
  -1  -5   6    1.57    3.00
  -1  -5   6   -1.11    2.46
   1  -5  -6   -0.14    1.38
  -1   5   6    0.21    1.53
  -1  -5   6    0.27    1.51
  -1  -5   5  963.45   26.45
  -1  -5   5  981.38   26.37
   1   5  -5  934.19   26.47
  -1   5   5  941.74   26.03
  -1  -5   5  931.18   26.01
  -1   5   5  974.52   26.00
  -1  -5   5  985.18   26.01
  -1  -5   4    4.28    2.38
   1   5  -4    1.75    1.89
  -1  -5   4    3.29    1.22
  -1   5   4    2.76    1.19
   1   5  -4    2.94    2.17
  -1  -5   4    2.25    2.78
  -1  -5   4    1.65    1.14
  -1   5   4    2.34    1.25
   1   5  -3  237.22    7.31
   1   5  -3  242.73    7.47
  -1  -5   3  266.08    7.48
  -1   5   3  249.10    6.84
  -1  -5   3  250.64    6.84
  -1  -5   3  247.67    7.59
  -1   5   3  246.30    6.84
  -1  -5   3  242.85    6.83
   1   5  -2   75.09    2.99
  -1   5   2   78.22    2.31
  -1  -5   2   77.20    2.31
  -1  -5   2   77.13    2.28
   1   5  -2   76.01    3.33
  -1  -5   2   77.04    3.70
  -1   5   2   75.46    3.13
   1   5  -1   97.13    3.67
  -1   5   1   99.25    3.63
   1   5  -1   93.63    3.42
  -1   5   0   30.91    2.33
   1   5   0   32.99    2.35
   1   5   0   30.30    2.14
   1   5   1  678.53   18.63
  -1   5  -1  692.68   18.67
   1   5   1  649.10   18.58
   1  -5   2   14.85    1.00
   1   5   2   14.19    1.00
  -1  -5  -2   12.48    0.97
  -1   5  -2   13.58    2.18
   1   5   2   14.66    2.22
  -1  -5  -3  160.23    4.55
  -1   5  -3  170.25    4.57
   1  -5   3  155.62    4.54
   1   5   3  160.54    5.11
  -1   5  -3  164.51    5.23
   1   5   3  157.32    4.55
  -1   5  -4   -2.59    1.24
   1   5   4    5.65    2.14
  -1   5  -4    2.55    2.34
  -1  -5  -4   -1.06    2.37
   1   5   4   -0.92    1.24
   1  -5   4    1.28    1.21
   1   5   5  221.35    6.79
  -1  -5  -5  228.23    6.42
   1  -5   5  223.86    6.42
  -1   5  -5  236.97    6.43
   1   5   5  213.49    6.41
  -1   5  -6   -0.99    2.08
  -1   5  -6   -0.44    1.51
  -1  -5  -6   -2.72    1.56
   1   5   6    3.28    2.33
   1  -5   6    2.72    1.68
   1   5   6    1.08    1.56
  -1  -5  -7  362.07   10.51
  -1   5  -7  379.15   10.50
   1   5   7  368.56   10.67
   1   5   7  363.21   10.52
   1  -5   7  370.01   10.54
   1  -5   8    7.55    2.65
  -1  -5  -8    7.57    2.00
  -1   5  -8    7.26    1.87
   1   5   8    6.10    2.28
   1  -5   8    8.41    2.04
   1   5   8    7.49    2.03
   1  -5   9   73.90    3.63
  -1  -5  -9   71.21    3.17
  -1   5  -9   74.04    3.17
  -1   5  -9   72.14    3.92
   1  -5   9   75.69    4.03
   1   5   9   77.87    3.22
   1   5   9   75.39    3.19
   1  -5   9   82.48    3.26
   1  -5  10    3.74    2.86
  -1  -5 -10    3.32    2.29
  -1   5 -10    3.91    2.38
   1   5  10    3.08    2.36
  -1   5 -10   -1.41    3.22
   1  -5  10    4.73    3.41
   1   5  10    1.17    2.35
   1  -5  10    7.42    2.50
   1  -5  11   73.15    3.92
  -1  -5 -11   74.31    3.58
  -1   5 -11   81.58    3.74
   1  -5  11   84.53    4.45
  -1   5 -11   86.28    4.30
   1   5  11   76.37    3.41
   1   5  11   84.96    3.71
   1  -5  11   86.66    3.73
  -1   5 -12  101.83    4.71
   1  -5  12   93.51    4.30
  -1  -5 -12   90.31    4.14
  -1   5 -12   93.08    4.10
   1   5  12   91.25    3.66
   1  -5  12   95.61    4.82
   1  -5  12  100.23    4.19
   1   5  12   95.37    4.19
   1  -5  13   67.19    3.99
  -1   5 -13   84.33    4.61
  -1   5 -13   72.88    3.95
  -1  -5 -13   74.78    3.92
   1  -5  13   73.77    4.61
   1   5  13   72.04    3.25
   1   5  13   80.88    4.05
   1  -5  13   79.72    3.99
   1   5  14   58.72    3.08
   1  -5  14   61.53    3.96
  -1   5 -14   73.23    4.65
  -1  -5 -14   64.17    3.96
  -1   5 -14   66.67    3.95
   1  -5  14   68.36    4.71
   1  -5  14   72.17    4.10
   1   5  14   67.31    4.06
  -1   5 -15   22.55    4.21
   1  -5  15   17.65    3.49
  -1   5 -15   20.15    3.69
  -1  -5 -15   23.19    3.64
   1  -5  15   22.78    4.25
   1   5  15   18.28    2.29
   1   5  15   22.70    3.67
   1  -5  15   24.28    3.83
   1   5  16   52.27    2.71
   1  -5  16   52.14    4.04
  -1   5 -16   57.23    4.73
  -1  -5 -16   55.85    4.27
  -1   5 -16   58.05    4.27
   1  -5  16   63.43    4.40
   1   5  16   70.20    4.41
   1   5  17   21.24    2.12
   1  -5  17   25.80    3.89
  -1   5 -17   33.13    4.68
  -1   5 -17   31.23    4.26
  -1  -5 -17   27.29    4.27
   1   5  17   32.83    4.43
   1  -5  17   30.18    4.24
  -1   5 -18  153.59    6.78
  -1  -5 -18  148.66    6.48
  -1   5 -18  158.59    6.53
   1  -5  18  160.48    6.50
   1   5  18  155.79    6.51
   1  -5  19   11.73    4.32
  -1   5 -19   15.34    5.19
  -1   5 -19   11.78    4.52
  -1  -5 -19    5.46    4.67
   1  -5  19   14.52    4.73
   1   5  19    9.97    4.73
  -1   5 -20  101.55    6.05
   1  -5  20   86.07    5.48
  -1  -5 -20   83.30    5.86
  -1   5 -20   91.89    5.85
   1  -5  20  101.93    5.96
   1   5  20   98.52    5.96
  -1   5 -21   25.59    5.44
   1  -5  21   23.27    4.90
  -1  -5 -21   28.70    5.39
  -1   5 -21   33.97    5.35
   1   5  21   27.42    5.45
   1  -5  21   37.26    5.48
   1  -5  22   65.01    5.51
  -1  -5 -22   59.21    5.96
  -1   5 -22   66.79    6.06
   1  -5  22   78.02    6.16
   1   5  22   78.26    6.23
   1  -5  23   15.70    5.30
  -1   5 -23   13.86    5.91
  -1  -5 -23   13.50    5.88
   1  -5  24   44.01    5.79
  -1   5 -24   52.32    6.55
  -1  -5 -24   56.77    6.61
   1  -5  25    8.56    5.70
  -1  -5 -25   14.84    6.64
  -1   5 -25   10.79    6.54
   1  -5  26   29.97    6.17
  -1  -5 -26   44.84    7.15
  -1   5 -26   38.91    7.19
   1  -5  27   12.04    6.35
  -1  -5 -27    1.87    7.30
  -1   5 -27    7.66    7.14
  -1  -5 -28   81.57    8.27
  -1   5 -28   77.47    8.32
  -1  -5 -29    3.83    7.85
  -1   5 -29   -7.02    8.11
  -1   5 -30   72.57    9.03
  -1  -5 -30   73.70    8.96
  -1   5 -31    3.22    8.83
  -1  -5 -31    1.89    9.08
  -1   5 -32   45.06    9.48
  -1  -5 -32   49.51    9.56
  -1   5 -33    5.23    9.60
  -1  -5 -33    1.78    9.63
  -1  -5 -34   35.47   10.42
  -1   5 -34   37.20   10.18
  -1   5 -35    0.16   10.52
  -1  -5 -35  -15.77   10.51
   1  -6 -35   17.28   10.56
   1   6 -35    8.82   10.22
   1  -6 -34   10.15   10.08
   1   6 -34   -2.90   10.00
   1  -6 -33   -4.95    9.61
   1   6 -33   -0.36    9.43
   1   6 -32   -2.37    9.11
   1  -6 -32    4.15    9.09
   1  -6 -31   10.35    8.67
   1   6 -31    0.74    8.73
   1   6 -30   21.72    8.32
   1  -6 -30   24.76    8.44
   1  -6 -29   22.64    8.14
   1   6 -29   32.40    8.03
  -1  -6  28    8.81    7.56
  -1  -6  28   17.85    7.82
   1   6 -28   18.36    7.65
   1  -6 -28    8.65    7.45
  -1  -6  27   13.42    7.30
  -1  -6  27   -1.65    7.45
   1   6 -27   12.16    7.29
   1  -6 -27    5.77    6.99
  -1  -6  26   12.31    7.13
  -1   6  26    0.70    2.43
  -1  -6  26    2.79    7.07
   1  -6 -26   19.32    6.88
   1   6 -26    8.20    6.69
  -1   6  25   -0.43    3.18
  -1  -6  25   10.81    6.88
  -1  -6  25    3.27    6.84
   1  -6 -25   -0.92    6.52
   1   6 -25  -10.45    6.43
  -1  -6  24    5.17    6.62
  -1   6  24    1.04    3.33
  -1  -6  24    3.91    6.60
   1  -6 -24    2.61    6.11
   1   6 -24    1.63    6.03
  -1  -6  23   -1.75    6.23
   1  -6 -23    1.34    5.89
   1   6 -23   -3.04    5.83
  -1   6  23    3.55    3.46
  -1  -6  23   -1.48    6.48
  -1   6  23   -8.06    5.72
  -1  -6  23   -1.13    5.81
  -1  -6  22   40.85    6.34
   1   6 -22   58.29    5.75
   1  -6 -22   59.25    5.75
  -1   6  22   38.71    3.87
  -1  -6  22   49.37    6.50
  -1   6  22   49.31    5.70
  -1  -6  22   58.21    5.81
  -1  -6  21   16.53    5.83
   1   6 -21   23.33    5.33
   1  -6 -21   21.17    5.35
  -1  -6  21   19.15    6.19
  -1   6  21   26.52    5.30
  -1  -6  21   18.25    5.21
  -1  -6  20  103.44    6.66
   1   6 -20  118.71    6.14
   1  -6 -20  115.16    6.20
  -1  -6  20  119.46    7.06
  -1  -6  20  121.71    6.23
  -1   6  20  123.14    6.14
  -1  -6  19   25.45    5.34
   1  -6 -19   26.93    4.72
   1   6 -19   36.75    4.80
  -1  -6  19   30.84    5.82
  -1  -6  19   32.68    4.77
  -1   6  19   36.05    4.67
   1   6 -18   41.82    5.53
  -1  -6  18   31.54    5.20
   1  -6 -18   39.44    4.51
   1   6 -18   38.48    4.49
  -1  -6  18   39.42    5.70
  -1  -6  18   38.16    4.74
  -1   6  18   40.40    4.52
   1   6 -17    7.03    5.25
  -1  -6  17    7.45    4.81
   1  -6 -17   19.28    4.08
   1   6 -17   11.71    4.12
  -1  -6  17   12.55    5.38
  -1  -6  17   10.32    4.10
  -1   6  17   17.99    4.17
  -1  -6  16   14.16    4.56
   1   6 -16   11.28    4.75
   1  -6 -16   16.26    3.78
   1   6 -16   14.35    3.73
  -1  -6  16   15.81    5.25
  -1  -6  16   19.88    3.91
  -1   6  16   18.30    3.89
  -1  -6  15    8.32    4.26
   1   6 -15   13.65    4.74
   1  -6 -15   13.45    3.50
   1   6 -15   19.68    3.57
  -1  -6  15    7.59    4.92
  -1  -6  15   15.15    3.65
  -1   6  15   18.55    3.68
  -1  -6  14   60.77    4.76
   1   6 -14   83.20    5.26
   1  -6 -14   71.89    4.07
   1   6 -14   69.73    3.96
  -1  -6  14   65.30    5.44
  -1  -6  14   73.18    4.13
  -1   6  14   72.27    4.09
   1   6 -13   48.63    4.66
  -1  -6  13   46.13    4.30
   1  -6 -13   45.57    3.41
   1   6 -13   51.45    3.42
  -1  -6  13   43.17    4.82
  -1   6  13   47.61    3.51
  -1  -6  13   48.52    3.53
  -1  -6  12   43.84    4.20
   1   6 -12   51.07    4.47
   1  -6 -12   51.56    3.26
   1   6 -12   49.98    3.22
  -1  -6  12   47.42    4.59
  -1   6  12   54.61    3.38
  -1  -6  12   50.47    3.40
  -1  -6  11   51.00    4.16
   1   6 -11   60.55    4.43
   1  -6 -11   59.35    3.18
   1   6 -11   62.17    3.22
  -1  -6  11   53.30    4.55
  -1   6  11   59.13    3.28
  -1  -6  11   61.44    3.33
  -1  -6  10   51.95    3.88
   1  -6 -10   61.79    3.03
   1   6 -10   56.97    2.96
  -1  -6  10   58.32    4.46
  -1   6  10   53.89    3.04
  -1  -6  10   59.85    3.14
  -1  -6   9   49.28    3.75
   1   6  -9   47.82    2.62
   1  -6  -9   55.14    2.70
  -1  -6   9   56.24    4.30
  -1  -6   9   54.30    2.85
  -1   6   9   49.34    2.82
  -1  -6   8   14.56    3.80
  -1  -6   8   15.41    3.33
  -1  -6   8   17.81    2.17
   1   6  -8   12.26    1.92
  -1   6   8   16.31    2.18
   1  -6  -8   16.95    2.03
  -1  -6   7    0.92    3.60
  -1  -6   7    0.42    3.15
  -1  -6   7    0.27    1.89
  -1   6   7    1.20    1.85
  -1  -6   6    3.95    3.05
  -1  -6   6   -0.45    1.71
  -1   6   6    1.86    1.65
  -1  -6   6    2.16    3.49
   1   6  -6   -1.42    2.97
  -1  -6   6    1.25    1.66
  -1   6   6    0.84    1.80
  -1  -6   5   39.03    1.89
  -1   6   5   38.63    1.95
  -1   6   5   39.44    2.99
  -1  -6   5   40.56    3.71
  -1   6   5   42.58    1.92
  -1  -6   5   41.21    1.91
   1   6  -5   40.71    3.35
  -1  -6   5   39.72    3.32
  -1  -6   4   15.87    1.34
  -1   6   4   19.20    1.45
  -1  -6   4   18.46    2.97
   1   6  -4   13.88    2.48
   1   6  -4   14.71    2.88
  -1  -6   4   16.58    3.40
  -1   6   4   16.72    2.66
  -1  -6   4   16.48    1.34
  -1   6   4   18.62    1.36
  -1  -6   3  331.71    9.29
   1   6  -3  333.46   10.13
   1   6  -3  332.81    9.91
  -1  -6   3  352.83    9.33
  -1  -6   3  324.68   10.21
  -1   6   3  325.12    9.95
  -1   6   3  346.83    9.31
  -1   6   2   87.12    3.82
   1   6  -2   85.16    3.88
   1   6  -2   86.12    3.52
   1   6  -1   82.16    3.73
  -1   6   1   84.93    3.70
   1   6  -1   79.58    3.42
  -1   6   0   78.50    3.48
   1   6   0   73.28    3.32
   1   6   1  109.98    4.41
  -1   6  -1  121.94    4.41
   1   6   1  109.89    4.18
   1   6   2   10.00    0.99
   1  -6   2   11.49    1.03
   1   6   2   10.42    2.33
  -1  -6  -2   10.87    1.02
  -1  -6  -2    9.29    3.13
   1   6   2   15.35    2.79
  -1   6  -2   13.96    2.67
  -1   6  -3  117.64    3.29
  -1  -6  -3  104.65    3.30
  -1  -6  -3  109.39    4.46
  -1   6  -3  107.03    4.39
   1   6   3  104.67    4.23
  -1   6  -4   89.14    2.70
  -1  -6  -4   82.70    2.70
   1  -6   4   80.78    2.70
   1   6   4   77.48    2.71
  -1   6  -4   75.30    3.93
   1   6   4   77.79    3.79
  -1   6  -5   65.17    2.41
  -1  -6  -5   60.01    2.40
   1   6   5   58.78    2.36
   1   6   5   62.39    3.42
   1  -6   5   62.73    2.39
  -1   6  -6  229.19    6.57
  -1  -6  -6  222.93    6.55
   1   6   6  226.07    7.01
   1  -6   6  229.03    6.53
   1   6   6  212.72    6.52
  -1   6  -7   58.86    3.21
  -1  -6  -7   49.96    2.52
  -1   6  -7   53.97    2.56
   1   6   7   50.83    3.22
   1   6   7   46.24    2.47
   1  -6   7   49.91    2.55
  -1   6  -8   21.69    2.91
  -1  -6  -8   17.17    2.15
  -1   6  -8   21.00    2.20
   1   6   8   18.56    2.22
   1  -6   8   20.21    2.28
   1   6   8   22.95    3.01
  -1  -6  -9   14.44    2.47
  -1   6  -9   20.28    2.39
  -1   6  -9   16.52    3.68
   1   6   9   20.05    2.80
   1  -6   9   19.55    2.47
   1   6   9   19.35    2.44
   1  -6  10   91.27    4.33
  -1   6 -10   88.15    3.77
  -1  -6 -10   83.45    3.73
   1   6  10   91.79    3.97
  -1   6 -10   97.70    4.83
   1   6  10   86.84    3.78
   1  -6  10   89.54    3.80
   1  -6  11   22.96    3.55
  -1  -6 -11   17.36    2.79
  -1   6 -11   18.19    2.82
  -1   6 -11   18.74    3.89
   1   6  11   19.41    2.93
   1   6  11   19.31    2.84
   1  -6  11   15.53    2.89
  -1   6 -12  126.88    5.58
   1  -6  12  116.39    5.14
  -1   6 -12  121.32    4.82
  -1  -6 -12  114.88    4.76
   1   6  12  115.18    4.60
   1   6  12  126.36    4.79
   1  -6  12  128.50    4.79
   1  -6  13   25.17    3.79
  -1  -6 -13   18.42    3.36
  -1   6 -13   22.02    3.39
  -1   6 -13   17.57    4.42
   1   6  13   20.85    2.98
   1  -6  13   23.39    3.39
   1   6  13   25.93    3.38
  -1   6 -14   85.40    5.22
   1  -6  14   76.14    4.62
  -1  -6 -14   78.27    4.30
  -1   6 -14   75.39    4.31
   1   6  14   72.82    3.68
   1   6  14   84.54    4.37
   1  -6  14   82.10    4.38
   1  -6  15   28.08    4.10
   1   6  15   26.52    3.02
  -1  -6 -15   23.81    3.90
  -1   6 -15   24.44    3.82
  -1   6 -15   26.46    4.78
   1  -6  15   30.16    3.88
   1   6  15   31.86    3.95
   1   6  16  104.73    4.39
  -1   6 -16  123.48    6.19
   1  -6  16  107.80    5.39
  -1  -6 -16  112.51    5.41
  -1   6 -16  118.37    5.41
   1  -6  16  124.29    5.51
   1   6  16  117.47    5.36
   1   6  17   92.02    4.05
  -1   6 -17  111.33    6.17
   1  -6  17   99.15    5.39
  -1   6 -17  109.73    5.38
  -1  -6 -17  105.94    5.42
   1  -6  17  111.92    5.46
   1   6  17  100.07    5.38
   1   6  18   23.51    2.74
   1  -6  18   28.24    4.51
  -1   6 -18   32.93    5.43
  -1   6 -18   23.68    4.64
  -1  -6 -18   27.08    4.47
   1  -6  18   26.94    4.73
   1   6  18   31.51    4.72
  -1   6 -19   83.31    6.20
   1   6  19   49.42    2.99
   1  -6  19   61.01    5.16
  -1  -6 -19   67.79    5.42
  -1   6 -19   66.15    5.30
   1  -6  19   76.11    5.44
   1   6  19   76.53    5.40
   1  -6  20   24.26    4.99
  -1   6 -20   33.07    6.04
  -1   6 -20   22.74    5.03
  -1  -6 -20   27.35    5.26
   1  -6  20   35.97    5.32
   1   6  20   35.77    5.17
  -1   6 -21   22.77    6.04
   1  -6  21   18.56    5.12
  -1  -6 -21   22.27    5.58
  -1   6 -21   24.69    5.54
   1  -6  21   29.96    5.48
   1   6  21   27.80    5.60
  -1   6 -22   71.66    6.83
   1  -6  22   53.30    5.63
  -1   6 -22   71.02    6.10
  -1  -6 -22   71.18    6.21
   1  -6  22   72.22    6.18
   1   6  22   72.55    6.23
   1  -6  23   -1.32    5.47
  -1   6 -23   -0.15    5.93
  -1  -6 -23    3.24    6.02
   1  -6  24   17.25    5.69
  -1   6 -24   24.74    6.38
  -1  -6 -24   15.03    6.39
   1  -6  25    3.09    5.85
  -1   6 -25    4.23    6.54
  -1  -6 -25  -14.36    6.84
   1  -6  26   -3.72    6.10
  -1   6 -26    2.87    6.79
  -1  -6 -26   -3.83    7.06
  -1  -6 -27   -2.17    7.45
  -1   6 -27   -6.44    7.42
  -1  -6 -28    3.82    7.88
  -1   6 -28   -7.93    7.68
  -1  -6 -29    7.38    8.29
  -1   6 -29    6.72    8.19
  -1  -6 -30   -6.77    8.62
  -1   6 -30   -7.69    8.59
  -1  -6 -31   -1.88    9.05
  -1   6 -31   -6.98    8.89
  -1   6 -32   -9.32    9.32
  -1  -6 -32  -11.38    9.48
  -1  -6 -33   -3.50    9.92
  -1   6 -33   -1.04    9.92
  -1  -6 -34   13.87   10.37
  -1   6 -34   12.26   10.19
   1   7 -35   21.32   10.27
   1  -7 -35   19.14   10.45
   1  -7 -34    0.07   10.16
   1   7 -34   -0.36    9.84
   1   7 -33    8.30    9.63
   1  -7 -33   24.58    9.78
   1   7 -32   29.16    9.32
   1  -7 -32   15.38    9.36
   1  -7 -31   22.82    9.05
   1   7 -31   22.63    8.91
   1   7 -30   23.82    8.42
   1  -7 -30    2.03    8.61
   1  -7 -29   29.77    8.22
   1   7 -29   14.76    7.96
   1   7 -28   30.60    7.74
   1  -7 -28   32.25    7.96
  -1  -7  27    3.96    7.84
   1   7 -27   -0.97    7.18
   1  -7 -27    4.69    7.43
  -1  -7  26   22.00    7.80
  -1  -7  26   21.16    7.45
   1  -7 -26   33.56    7.07
   1   7 -26   20.51    7.07
  -1  -7  25    2.58    7.55
  -1   7  25    0.69    3.77
  -1  -7  25    6.76    7.15
   1  -7 -25    2.48    6.63
   1   7 -25    0.16    6.46
  -1  -7  24    1.56    7.18
  -1   7  24    4.67    3.85
  -1  -7  24    9.76    6.88
   1   7 -24    2.37    6.11
   1  -7 -24    9.54    6.36
  -1   7  23   23.20    4.10
  -1  -7  23   13.05    7.19
  -1  -7  23   15.34    6.58
   1  -7 -23   22.49    5.98
   1   7 -23   21.13    5.92
  -1  -7  22    6.86    6.31
   1  -7 -22   -0.37    5.58
   1   7 -22   -2.69    5.58
  -1   7  22    0.47    4.03
  -1  -7  22    3.64    6.91
  -1   7  22   -2.52    5.47
  -1  -7  22    7.01    5.52
  -1  -7  21   15.69    6.16
   1  -7 -21   28.15    5.47
   1   7 -21   29.35    5.40
  -1   7  21   22.01    4.05
  -1  -7  21   27.45    6.73
  -1   7  21   24.60    5.30
  -1  -7  21   22.87    5.44
  -1  -7  20   21.85    5.88
   1  -7 -20   23.26    5.14
   1   7 -20   24.04    5.11
  -1   7  20   22.21    4.10
  -1  -7  20   23.83    6.51
  -1  -7  20   27.89    5.15
  -1   7  20   26.78    5.05
  -1  -7  19   46.50    5.81
   1   7 -19   55.42    6.40
   1   7 -19   53.92    5.11
   1  -7 -19   57.41    5.17
  -1   7  19   47.06    4.27
  -1  -7  19   43.93    6.56
  -1   7  19   53.29    5.05
  -1  -7  19   53.68    5.21
   1   7 -18   93.14    6.59
  -1  -7  18   82.75    6.14
   1  -7 -18   92.70    5.32
   1   7 -18   83.30    5.21
  -1   7  18   75.02    4.74
  -1  -7  18   94.06    6.83
  -1  -7  18   92.79    5.44
  -1   7  18   97.37    5.30
  -1  -7  17   20.81    5.10
   1   7 -17   14.39    5.62
   1  -7 -17   13.39    4.27
   1   7 -17   17.23    4.16
  -1  -7  17   19.18    5.89
  -1   7  17   14.54    3.97
  -1  -7  17   18.63    4.25
  -1   7  17   18.60    4.26
  -1  -7  16    7.85    4.89
   1   7 -16    2.33    5.58
   1  -7 -16    2.49    3.86
   1   7 -16    6.87    3.78
  -1   7  16   10.65    3.78
  -1  -7  16    3.73    5.50
  -1   7  16    5.61    3.88
  -1  -7  16    6.82    3.95
  -1  -7  15   11.49    4.50
   1   7 -15   29.40    5.47
   1  -7 -15   22.52    3.78
   1   7 -15   18.14    3.66
  -1   7  15   22.96    3.94
  -1  -7  15   17.09    5.56
  -1   7  15   17.98    3.67
  -1  -7  15   23.54    3.81
  -1  -7  14   32.40    4.63
   1   7 -14   41.72    5.24
   1  -7 -14   36.42    3.63
   1   7 -14   39.48    3.67
  -1   7  14   36.08    3.97
  -1  -7  14   34.22    5.47
  -1   7  14   38.73    3.66
  -1  -7  14   38.23    3.76
  -1  -7  13    7.57    4.34
   1   7 -13   12.41    4.74
   1  -7 -13   11.20    3.20
   1   7 -13    9.62    3.21
  -1   7  13    7.50    3.51
  -1  -7  13    9.09    5.18
  -1   7  13    8.93    3.26
  -1  -7  13   12.24    3.36
  -1  -7  12  306.98   10.12
   1   7 -12  325.05   10.50
   1   7 -12  321.91    9.50
   1  -7 -12  322.61    9.53
  -1   7  12  297.13    9.74
  -1  -7  12  314.17   10.59
  -1   7  12  326.61    9.55
  -1  -7  12  337.84    9.58
  -1  -7  11   -2.94    4.13
   1   7 -11    1.47    2.60
   1  -7 -11   -0.07    2.70
  -1   7  11   -0.16    3.43
  -1  -7  11   -0.38    4.75
  -1  -7  11    2.41    2.82
  -1   7  11    4.69    2.83
  -1  -7  10  502.34   15.09
   1   7 -10  529.27   14.48
   1  -7 -10  525.66   14.51
  -1  -7  10  524.49   15.34
  -1   7  10  485.50   14.82
  -1   7  10  515.23   14.50
  -1  -7  10  522.23   14.53
  -1  -7   9   23.94    3.99
   1  -7  -9   24.98    2.42
  -1  -7   9   22.43    4.58
  -1   7   9   17.91    3.51
  -1  -7   9   22.20    2.59
  -1   7   9   22.56    2.57
  -1  -7   8  792.43   21.49
  -1  -7   8  744.38   20.96
  -1   7   8  724.41   20.99
  -1   7   8  755.97   21.31
  -1  -7   8  779.12   21.68
  -1   7   8  760.43   20.91
  -1  -7   8  801.80   20.94
  -1   7   7  123.93    4.20
   1   7  -7  120.28    5.47
  -1  -7   7  125.03    5.40
  -1  -7   7  122.20    4.15
  -1   7   7  123.18    4.98
  -1  -7   7  132.20    5.88
  -1   7   7  121.86    4.10
  -1  -7   7  129.23    4.11
  -1   7   6  397.03   11.67
  -1  -7   6  413.55   11.65
  -1   7   6  416.01   12.27
  -1  -7   6  431.36   12.68
  -1   7   6  424.09   11.66
  -1  -7   6  447.69   11.69
  -1  -7   6  442.81   12.50
   1   7  -6  406.24   12.62
  -1   7   5   15.84    1.69
  -1  -7   5   17.19    1.55
   1   7  -5   13.65    3.56
  -1  -7   5   17.67    4.02
  -1   7   5   14.14    3.27
  -1   7   5   15.18    1.61
  -1  -7   5   18.27    1.67
  -1   7   4  296.20    8.28
  -1  -7   4  303.88    8.24
  -1   7   4  299.47    9.12
  -1  -7   4  300.53    9.53
  -1   7   4  285.16    8.25
  -1  -7   4  306.77    8.29
   1   7  -4  323.09    9.40
  -1  -7   3    7.21    0.98
   1   7  -3    7.39    2.78
  -1  -7   3    5.20    1.09
  -1   7   3    7.44    1.01
  -1   7   3    4.75    3.10
  -1  -7   3   11.27    3.86
   1   7  -3    5.40    3.25
  -1   7   2  849.01   23.67
   1   7  -2  856.27   23.77
   1   7  -2  845.32   23.62
   1   7  -1    2.85    3.18
  -1   7   1    4.37    3.11
   1   7  -1    2.60    2.72
  -1   7   0  320.92    9.81
   1   7   0  313.38    9.81
   1   7   0  332.32    9.73
  -1   7  -1   16.57    3.30
   1   7   1   18.83    3.39
   1   7   1   10.35    2.86
  -1  -7  -2  286.21    9.02
   1   7   2  286.37    8.91
  -1   7  -2  283.61    8.99
   1   7   2  294.28    8.84
  -1  -7  -3  195.29    5.39
   1  -7   3  187.60    5.35
   1   7   3  184.65    5.36
  -1   7  -3  206.58    6.68
   1   7   3  205.32    6.57
   1   7   4  188.17    6.27
  -1   7  -4  177.96    6.40
   1  -7   4  167.92    5.09
  -1   7  -4  181.48    5.10
  -1  -7  -4  179.26    5.13
   1   7   5  181.70    5.58
   1  -7   5  195.80    5.58
  -1   7  -5  189.88    6.91
   1   7   5  197.46    6.55
  -1  -7  -5  196.51    5.61
  -1   7  -5  190.50    5.59
  -1   7  -6   80.66    3.93
  -1   7  -6   73.66    2.90
  -1  -7  -6   75.00    2.93
   1   7   6   73.00    2.86
   1   7   6   77.31    4.18
   1  -7   6   75.96    2.90
  -1   7  -7   60.66    3.73
  -1   7  -7   55.49    2.74
  -1  -7  -7   48.60    2.73
   1   7   7   59.74    3.97
   1  -7   7   60.42    2.69
   1   7   7   51.12    2.72
  -1   7  -8  222.76    7.06
  -1   7  -8  211.61    6.39
  -1  -7  -8  213.24    6.42
   1   7   8  210.16    7.00
   1  -7   8  212.32    6.39
   1   7   8  196.63    6.33
  -1   7  -9  141.94    5.45
  -1   7  -9  128.66    4.67
  -1  -7  -9  126.81    4.73
   1   7   9  133.07    4.64
   1  -7   9  144.72    4.73
   1   7   9  139.18    5.37
  -1  -7 -10  278.50    8.38
  -1   7 -10  274.28    8.33
   1  -7  10  290.18    8.37
   1   7  10  273.16    8.31
  -1   7 -10  280.61    9.24
   1   7  10  270.53    8.65
  -1  -7 -11    6.35    2.92
  -1   7 -11    7.30    2.81
   1   7  11    6.65    3.39
  -1   7 -11    2.64    4.33
   1  -7  11   10.36    2.92
   1   7  11    3.98    2.93
  -1   7 -12  193.14    7.36
  -1  -7 -12  174.38    6.16
  -1   7 -12  175.35    6.10
   1   7  12  172.39    6.28
   1   7  12  176.75    6.11
   1  -7  12  182.81    6.16
   1  -7  13    3.22    4.19
  -1  -7 -13   -2.62    3.25
  -1   7 -13    1.67    3.26
   1   7  13    0.97    3.41
  -1   7 -13   -1.69    4.74
   1   7  13   -1.37    3.36
   1  -7  13   -1.19    3.45
   1  -7  14   30.04    4.52
  -1   7 -14   32.74    3.75
  -1  -7 -14   30.41    3.76
   1   7  14   30.15    3.58
  -1   7 -14   33.56    5.21
   1  -7  14   32.66    3.87
   1   7  14   31.87    3.84
   1   7  15   37.57    3.74
   1  -7  15   33.89    4.64
  -1  -7 -15   36.44    4.04
  -1   7 -15   34.43    3.99
  -1   7 -15   32.28    5.46
   1  -7  15   38.23    4.18
   1   7  15   37.21    3.96
   1  -7  16    7.54    4.52
  -1   7 -16    2.04    5.45
  -1   7 -16   12.09    4.07
  -1  -7 -16    2.04    4.10
   1   7  16    3.79    3.44
   1   7  16    8.82    4.03
   1  -7  16   13.07    4.19
   1  -7  17   14.44    4.84
  -1   7 -17   15.48    5.48
  -1  -7 -17   10.16    4.31
  -1   7 -17   13.46    4.35
   1   7  17    8.35    3.54
   1  -7  17   17.21    4.46
   1   7  17   18.22    4.38
  -1   7 -18    9.13    5.80
   1  -7  18    6.66    4.89
  -1   7 -18    8.25    4.57
  -1  -7 -18    2.25    4.53
   1   7  18    7.79    3.39
   1   7  18    7.75    4.57
   1  -7  18    6.10    4.75
  -1   7 -19   59.56    6.42
   1  -7  19   49.12    5.57
   1   7  19   48.76    3.65
  -1  -7 -19   61.26    5.45
  -1   7 -19   55.74    5.35
   1  -7  19   65.56    5.42
   1   7  19   63.42    5.29
   1   7  20   12.39    2.97
   1  -7  20    6.43    5.41
  -1   7 -20   16.11    6.44
  -1   7 -20    7.86    5.15
  -1  -7 -20   11.35    5.30
   1  -7  20   17.98    5.27
   1   7  20   14.91    5.13
  -1   7 -21   94.40    7.32
   1  -7  21   78.31    6.30
  -1   7 -21   84.51    6.25
  -1  -7 -21   89.61    6.31
   1  -7  21   92.45    6.36
   1   7  21   86.34    6.16
   1  -7  22    4.56    5.76
  -1   7 -22    3.48    6.60
  -1   7 -22    8.15    5.80
  -1  -7 -22   -4.33    5.81
   1  -7  22    2.30    5.70
   1   7  22    1.82    5.67
   1  -7  23   16.27    6.01
  -1   7 -23   20.08    7.06
  -1   7 -23   21.60    6.15
  -1  -7 -23   16.86    6.22
   1  -7  24   32.67    6.30
  -1   7 -24   38.29    6.61
  -1  -7 -24   30.74    6.69
   1  -7  25   25.85    6.51
  -1   7 -25   29.42    6.79
  -1  -7 -25   34.77    7.04
   1  -7  26    2.32    6.66
  -1  -7 -26   14.30    7.14
  -1   7 -26    6.93    7.01
  -1  -7 -27   26.46    7.69
  -1   7 -27   22.54    7.53
  -1  -7 -28   -0.13    8.05
  -1   7 -28    1.22    7.81
  -1   7 -29   -1.46    8.22
  -1  -7 -29    5.00    8.40
  -1   7 -30   -5.47    8.59
  -1  -7 -30    2.35    8.85
  -1  -7 -31   -6.97    9.27
  -1   7 -31    9.21    9.12
  -1   7 -32    7.06    9.52
  -1  -7 -32   19.97    9.73
  -1   7 -33    3.21    9.88
  -1  -7 -33   11.33    9.97
  -1  -7 -34  -16.75   10.35
  -1   7 -34   -3.28   10.10
   1  -8 -35  -15.17   10.61
   1  -8 -34    2.41   10.17
   1   8 -34    2.12    9.76
   1   8 -33   24.67    9.53
   1  -8 -33   26.67    9.83
   1   8 -32   14.51    9.24
   1  -8 -32    3.31    9.45
   1   8 -31   23.13    8.83
   1  -8 -31   28.86    9.15
   1  -8 -30   -1.36    8.65
   1   8 -30    1.01    8.51
   1   8 -29   19.61    8.06
   1  -8 -29   -2.19    8.20
   1  -8 -28   26.87    7.93
   1   8 -28   34.00    7.86
   1   8 -27   19.26    7.30
   1  -8 -27   16.32    7.44
   1   8 -26   -1.02    6.96
   1  -8 -26    9.30    7.12
  -1   8  25   21.56    4.67
   1   8 -25   34.42    6.86
  -1   8  24    6.63    4.53
  -1  -8  24    7.65    7.04
   1   8 -24    9.66    6.29
   1  -8 -24    6.45    6.38
  -1  -8  23    6.75    7.75
  -1   8  23   19.99    4.64
  -1  -8  23   13.92    6.81
   1  -8 -23   18.60    6.27
   1   8 -23   17.20    6.08
  -1  -8  22   44.74    6.78
   1  -8 -22   46.58    6.12
   1   8 -22   49.93    5.90
  -1   8  22   28.34    4.79
  -1  -8  22   49.98    7.72
  -1  -8  22   44.16    5.97
  -1   8  22   45.06    5.91
  -1  -8  21   -0.13    6.43
   1   8 -21    0.13    5.34
   1  -8 -21    0.35    5.45
  -1  -8  21    9.46    7.30
  -1   8  21    1.64    4.55
  -1   8  21    8.08    5.36
  -1  -8  21    3.40    5.48
  -1  -8  20    7.36    6.08
   1   8 -20   17.88    7.11
   1  -8 -20   11.79    5.20
   1   8 -20   13.78    5.11
  -1  -8  20   21.07    7.22
  -1   8  20    5.42    4.44
  -1   8  20    8.82    5.13
  -1  -8  20    9.57    5.24
  -1  -8  19   -0.13    5.95
   1   8 -19    8.42    6.65
   1  -8 -19   -0.75    4.90
   1   8 -19    3.72    4.84
  -1   8  19    2.22    4.44
  -1  -8  19   -0.09    6.86
  -1   8  19   -1.28    4.82
  -1  -8  19    5.03    4.93
  -1  -8  18    6.62    5.69
   1   8 -18    7.54    6.52
   1  -8 -18    4.77    4.66
   1   8 -18    3.89    4.52
  -1  -8  18    4.62    6.61
  -1   8  18    6.18    4.37
  -1  -8  18    6.97    4.64
  -1   8  18   14.73    4.61
  -1  -8  17   15.87    5.53
   1   8 -17    7.19    6.19
   1   8 -17    7.35    4.28
   1  -8 -17    7.05    4.27
  -1  -8  17    5.24    6.37
  -1   8  17    7.53    4.33
  -1  -8  17    6.46    4.41
  -1   8  17    6.57    4.23
  -1  -8  16   -0.88    5.34
   1   8 -16    1.15    6.26
   1  -8 -16   -3.08    3.99
   1   8 -16    2.94    3.91
  -1   8  16   -2.91    4.26
  -1  -8  16    2.54    6.26
  -1  -8  16    2.15    4.09
  -1   8  16    1.49    3.99
   1   8 -15    7.27    5.71
  -1  -8  15   12.57    5.20
   1   8 -15   10.47    3.72
   1  -8 -15   13.89    3.78
  -1   8  15   12.80    4.31
  -1  -8  15    6.66    5.96
  -1   8  15   13.02    3.85
  -1  -8  15   17.13    3.95
   1   8 -14    9.89    5.48
  -1  -8  14   12.09    5.07
   1  -8 -14    8.38    3.51
   1   8 -14    6.74    3.48
  -1  -8  14    7.77    5.84
  -1   8  14    6.29    4.24
  -1   8  14   11.40    3.60
  -1  -8  14    9.47    3.57
  -1  -8  13    2.55    4.84
   1   8 -13    5.92    5.20
   1  -8 -13    3.47    3.30
   1   8 -13    6.52    3.12
  -1  -8  13    2.94    5.62
  -1   8  13    9.45    4.25
  -1  -8  13    5.80    3.40
  -1   8  13    4.46    3.32
  -1  -8  12    0.38    4.74
   1   8 -12   -3.66    5.01
   1   8 -12    1.63    2.95
   1  -8 -12    1.90    2.96
  -1  -8  12    2.25    5.41
  -1   8  12    1.93    4.06
  -1   8  12    3.30    3.04
  -1  -8  12   -1.53    3.11
  -1  -8  11   68.61    5.14
   1  -8 -11   69.27    3.60
  -1  -8  11   70.91    5.86
  -1   8  11   70.78    4.67
  -1   8  11   67.84    3.63
  -1  -8  11   65.20    3.65
  -1   8  10   19.84    3.28
  -1  -8  10   27.42    4.62
  -1  -8  10   22.10    5.38
  -1   8  10   25.37    4.12
  -1   8  10   25.62    2.74
  -1  -8  10   24.29    2.88
  -1  -8   9   25.01    2.86
  -1  -8   9   31.88    4.65
  -1   8   9   26.07    3.03
  -1   8   9   30.93    4.07
  -1  -8   9   36.39    5.26
  -1  -8   9   30.06    2.65
  -1   8   9   27.23    2.58
  -1   8   8   23.63    2.65
  -1  -8   8   24.11    2.50
  -1   8   8   22.40    3.97
  -1  -8   8   30.70    5.09
  -1  -8   8   25.05    2.40
  -1   8   8   27.40    2.41
  -1  -8   8   32.73    4.49
  -1  -8   7   18.24    2.03
  -1   8   7   17.85    2.28
  -1   8   7   15.55    2.10
  -1  -8   7   17.27    2.12
   1   8  -7   17.49    4.30
  -1  -8   7   22.57    4.95
  -1   8   7   16.17    3.91
  -1   8   6    2.58    1.89
  -1  -8   6    1.66    1.73
  -1  -8   6    1.34    1.79
  -1   8   6   -0.63    1.71
  -1  -8   6    5.64    4.61
  -1   8   6   -3.32    3.68
   1   8  -6    0.32    4.14
  -1  -8   5    4.43    1.46
  -1   8   5    3.86    1.61
  -1   8   5    3.01    1.51
  -1  -8   5    2.24    1.56
  -1   8   5    7.13    3.67
   1   8  -5    4.41    3.98
  -1  -8   5    7.88    4.70
  -1  -8   4    1.19    1.16
  -1  -8   4   -1.51    1.31
  -1   8   4   -1.63    1.17
  -1  -8   4   -3.70    4.60
  -1   8   4    0.04    3.55
   1   8  -4   -4.94    3.93
  -1   8   3   91.72    4.77
   1   8  -3   91.14    5.16
   1   8  -3   99.25    4.58
   1   8  -2   -3.02    3.80
  -1   8   2   -1.45    3.54
   1   8  -2    1.02    3.19
   1   8  -1   14.36    3.73
  -1   8   1   13.10    3.65
   1   8  -1   14.96    3.44
  -1   8   0   27.89    3.83
   1   8   0   33.03    3.72
   1   8   0   34.16    3.65
  -1   8  -1   11.50    3.72
   1   8   1    2.53    3.67
  -1  -8  -1   10.61    4.22
   1   8   1    7.28    3.38
   1   8   2  381.53   11.55
  -1   8  -2  388.83   11.68
   1   8   2  375.33   11.45
   1   8   3    9.95    3.43
  -1  -8  -3    7.95    1.12
   1  -8   3    6.49    1.08
  -1   8  -3    4.54    3.90
   1   8   3    4.17    3.74
  -1  -8  -4  254.57    7.09
   1   8   4  267.40    8.45
  -1   8  -4  266.99    8.57
   1  -8   4  251.29    7.06
   1   8   4  248.93    7.08
  -1   8  -5   -0.04    4.16
   1   8   5    0.11    3.83
   1  -8   5    0.64    1.66
  -1   8  -5    2.62    3.44
  -1  -8  -5    0.08    1.67
  -1   8  -5    0.25    1.62
   1   8   6  245.38    7.12
   1   8   6  257.47    8.25
   1  -8   6  246.34    7.13
  -1   8  -6  250.70    8.06
  -1   8  -6  245.25    7.13
  -1  -8  -6  248.05    7.15
  -1   8  -7   92.14    3.47
  -1  -8  -7   93.57    3.51
   1   8   7   86.48    3.45
   1   8   7   98.16    5.02
   1  -8   7   93.12    3.50
  -1   8  -8  334.68    9.74
  -1   8  -8  304.34    8.85
  -1  -8  -8  300.79    8.90
   1   8   8  325.61    9.70
   1  -8   8  316.64    8.88
   1   8   8  287.35    8.83
  -1   8  -9   46.08    4.19
  -1  -8  -9   42.70    3.00
  -1   8  -9   44.25    2.89
   1   8   9   41.14    2.97
   1  -8   9   45.48    2.93
   1   8   9   48.45    4.38
  -1  -8 -10  138.39    5.17
  -1   8 -10  147.23    5.12
   1   8  10  144.71    5.11
   1  -8  10  159.14    5.22
   1   8  10  156.20    6.13
  -1  -8 -11    3.35    3.10
  -1   8 -11    4.30    2.87
  -1   8 -11    4.15    5.00
   1   8  11    3.01    3.96
   1  -8  11    4.15    3.10
   1   8  11    6.85    2.89
  -1   8 -12  112.88    6.36
  -1  -8 -12   99.41    4.63
  -1   8 -12  110.27    4.58
   1   8  12  102.04    4.58
   1  -8  12  113.63    4.67
   1   8  12  104.08    5.26
  -1  -8 -13    3.57    3.44
  -1   8 -13    8.16    3.37
   1   8  13    5.53    4.05
  -1   8 -13    6.26    5.51
   1  -8  13    9.06    3.60
   1   8  13    7.88    3.50
  -1   8 -14  175.59    7.83
  -1  -8 -14  153.89    6.24
  -1   8 -14  165.53    6.17
   1  -8  14  174.04    6.32
   1   8  14  170.80    6.24
   1   8  14  169.86    6.43
  -1   8 -15    6.16    3.79
  -1  -8 -15    1.93    3.98
   1  -8  15    9.06    4.01
   1   8  15    6.52    3.91
   1   8  15   11.65    4.02
  -1   8 -15   12.79    5.83
  -1  -8 -16    6.37    4.24
  -1   8 -16   13.97    4.16
   1   8  16   11.84    4.20
  -1   8 -16   11.88    5.89
   1   8  16   10.43    4.21
   1  -8  16    8.80    4.26
   1  -8  17   49.09    5.57
  -1   8 -17   41.59    6.48
  -1  -8 -17   38.29    4.76
  -1   8 -17   43.16    4.70
   1   8  17   32.42    4.27
   1  -8  17   51.89    4.83
   1   8  17   48.30    4.70
  -1   8 -18    4.07    6.56
   1  -8  18    6.08    5.43
  -1  -8 -18   -0.27    4.78
  -1   8 -18    6.40    4.65
   1   8  18    5.24    4.06
   1  -8  18   -0.74    4.81
   1   8  18   -0.46    4.68
  -1   8 -19   64.28    7.14
   1   8  19   51.12    4.36
   1  -8  19   57.77    6.08
  -1   8 -19   59.21    5.47
  -1  -8 -19   58.68    5.55
   1   8  19   64.51    5.44
   1  -8  19   67.24    5.56
  -1   8 -20   33.75    7.11
   1  -8  20   32.11    5.98
   1   8  20   26.17    3.97
  -1   8 -20   31.67    5.48
  -1  -8 -20   33.87    5.57
   1  -8  20   30.90    5.51
   1   8  20   38.66    5.40
   1  -8  21    0.50    5.92
  -1   8 -21    5.32    7.44
   1   8  21   -3.76    3.60
  -1  -8 -21    0.23    5.68
  -1   8 -21    1.19    5.43
   1  -8  21   -3.24    5.59
   1   8  21   -0.49    5.51
   1  -8  22   11.01    6.15
  -1   8 -22   15.32    7.36
  -1   8 -22   11.70    5.94
  -1  -8 -22    9.96    6.02
   1   8  22   14.91    5.92
   1  -8  22    7.32    5.97
   1  -8  23   -1.39    6.40
  -1   8 -23    2.29    7.59
  -1  -8 -23   14.98    6.37
  -1   8 -23    9.69    6.20
   1  -8  24   22.84    6.71
  -1   8 -24   29.32    8.13
  -1  -8 -24   39.66    6.79
  -1   8 -24   19.01    6.50
   1  -8  25   -0.21    6.80
  -1   8 -25   -6.94    6.78
  -1  -8 -25    5.99    7.05
  -1  -8 -26   -0.46    7.40
  -1   8 -26    8.76    7.30
  -1   8 -27   12.75    7.53
  -1  -8 -27    9.21    7.79
  -1  -8 -28   -3.15    8.03
  -1   8 -28    0.96    7.79
  -1   8 -29    3.68    8.29
  -1  -8 -29    0.58    8.51
  -1   8 -30   17.06    8.78
  -1  -8 -30   22.95    9.02
  -1   8 -31   -2.68    9.09
  -1  -8 -31   16.02    9.48
  -1  -8 -32    5.01    9.65
  -1   8 -32    7.63    9.40
  -1  -8 -33  -10.63   10.10
  -1   8 -33    7.75    9.81
  -1  -8 -34   -8.93   10.52
  -1   8 -34   -6.90   10.25
  -1   9  34   19.83   10.26
  -1  -9  34   -7.19   10.71
   1  -9 -34   -7.73   10.20
  -1   9  33    7.26    9.88
   1  -9 -33   10.12    9.75
   1   9 -32    6.29    9.17
   1  -9 -32    3.09    9.35
   1  -9 -31    3.26    8.97
   1   9 -31    5.40    8.83
   1   9 -30    4.08    8.53
   1  -9 -30    5.34    8.59
   1   9 -29   13.50    8.11
   1  -9 -29   12.34    8.37
   1  -9 -28   -1.82    7.99
   1   9 -28   -7.29    7.70
   1  -9 -27   23.95    7.64
   1   9 -27   10.11    7.44
   1   9 -26   -6.86    7.10
   1  -9 -26    4.04    7.37
   1  -9 -25    2.62    6.92
   1   9 -25   -1.76    6.68
   1  -9 -24   16.89    6.67
   1   9 -24   24.07    6.61
  -1   9  24   18.90    5.30
   1   9 -23   19.61    6.24
   1  -9 -23   19.01    6.32
  -1   9  23   16.75    5.28
   1  -9 -22   40.17    6.10
   1   9 -22   41.45    6.06
  -1   9  22   38.87    5.42
  -1   9  22   45.35    6.10
  -1  -9  22   31.29    6.14
   1   9 -21   24.27    7.89
  -1  -9  21   12.51    7.09
   1   9 -21   23.88    5.71
   1  -9 -21   35.41    5.70
  -1   9  21   23.46    5.17
  -1   9  21   30.92    5.72
  -1  -9  21   26.55    5.80
  -1  -9  20   22.18    6.81
   1   9 -20   22.16    7.57
   1  -9 -20   33.45    5.60
   1   9 -20   29.62    5.30
  -1   9  20   30.73    5.26
  -1   9  20   27.08    5.39
  -1  -9  20   28.83    5.46
   1   9 -19   25.38    7.45
  -1  -9  19   23.05    6.64
   1  -9 -19   29.15    5.23
   1   9 -19   25.91    5.13
  -1  -9  19   13.77    7.76
  -1   9  19   27.55    5.29
  -1  -9  19   29.44    5.15
  -1   9  19   20.85    5.11
  -1  -9  18   18.06    6.49
   1   9 -18   29.46    7.19
   1  -9 -18   23.89    4.98
   1   9 -18   28.42    4.84
  -1  -9  18   20.08    7.42
  -1   9  18   17.59    5.22
  -1  -9  18   34.57    4.93
  -1   9  18   30.38    4.85
   1   9 -17   75.34    7.49
  -1  -9  17   77.44    6.74
   1  -9 -17   77.63    5.35
   1   9 -17   79.83    5.09
  -1  -9  17   74.26    7.62
  -1   9  17   74.86    5.68
  -1  -9  17   82.31    5.28
  -1   9  17   83.14    5.15
   1   9 -16   73.10    7.33
  -1  -9  16   67.68    6.47
   1  -9 -16   82.84    5.03
   1   9 -16   76.97    4.94
  -1  -9  16   80.56    7.53
  -1   9  16   79.23    5.65
  -1   9  16   79.86    4.95
  -1  -9  16   83.04    5.11
   1   9 -15  247.76   10.11
  -1  -9  15  249.26    9.51
   1  -9 -15  259.45    8.39
   1   9 -15  243.55    8.31
  -1  -9  15  252.39   10.30
  -1   9  15  235.23    8.80
  -1  -9  15  268.95    8.43
  -1   9  15  259.94    8.34
   1   9 -14   77.20    6.82
  -1  -9  14   77.81    6.15
   1  -9 -14   75.73    4.46
  -1  -9  14   77.03    7.09
  -1   9  14   68.93    5.49
  -1   9  14   79.88    4.46
  -1  -9  14   78.90    4.56
  -1  -9  13  368.97   12.48
   1   9 -13  401.38   13.07
  -1   9  13  362.99   11.77
  -1  -9  13  396.66   13.07
  -1   9  13  371.33   12.12
  -1  -9  13  410.67   11.51
  -1   9  13  398.25   11.44
  -1  -9  12   74.96    5.99
  -1   9  12   74.07    4.54
  -1  -9  12   74.74    4.26
  -1   9  12   77.43    5.36
  -1  -9  12   84.89    6.89
  -1  -9  12   84.44    4.09
  -1   9  12   78.94    4.05
  -1  -9  11   91.31    6.14
  -1  -9  11  106.81    7.01
  -1   9  11  107.32    5.73
  -1  -9  11  112.95    4.37
  -1   9  11  100.62    4.26
  -1  -9  11   90.78    4.40
  -1   9  11   91.74    4.72
  -1   9  10  120.58    4.89
  -1  -9  10  120.69    4.75
  -1   9  10  123.83    4.61
  -1  -9  10  136.76    4.69
  -1  -9  10  131.68    7.24
  -1   9  10  134.98    6.07
  -1  -9   9   34.89    2.85
  -1   9   9   38.79    3.06
  -1  -9   9   44.70    5.98
  -1   9   9   42.49    4.78
  -1  -9   9   43.15    2.87
  -1   9   9   42.02    2.86
  -1   9   8   74.23    3.43
  -1  -9   8   69.37    3.15
  -1   9   8   76.31    5.15
  -1  -9   8   86.22    6.23
  -1   9   8   75.63    3.21
  -1  -9   8   82.67    3.27
   1   9  -8   69.52    5.85
  -1   9   7   90.08    3.47
  -1  -9   7   84.33    3.27
  -1   9   7   94.66    5.34
  -1   9   7   83.20    3.26
  -1  -9   7   93.21    3.35
   1   9  -7   81.80    6.00
  -1  -9   6  159.63    4.81
  -1   9   6  153.97    4.89
  -1  -9   6  191.38    7.54
  -1   9   6  173.42    6.75
  -1   9   6  153.45    4.80
  -1  -9   6  169.48    4.87
   1   9  -6  178.16    7.25
  -1  -9   5  209.39    5.61
  -1   9   5  212.60    7.55
  -1  -9   5  196.85    5.68
   1   9  -5  213.18    7.93
   1   9  -4  183.48    7.45
  -1   9   4  176.04    7.08
   1   9  -3  449.46   13.64
   1   9  -3  435.91   13.21
  -1   9   3  441.13   13.40
   1   9  -2   58.73    4.45
   1   9  -2   64.88    5.04
  -1   9   2   62.99    4.92
   1   9  -1  469.38   13.98
  -1   9   1  476.07   14.12
   1   9  -1  459.24   14.18
   1   9   0  175.64    6.95
  -1   9   0  193.17    7.01
  -1   9   0  187.69    7.25
   1   9   0  181.08    7.27
   1   9   1  256.52    8.60
  -1   9  -1  253.33    8.79
   1   9   1  245.40    8.70
   1   9   2  198.00    7.44
  -1   9  -2  215.04    7.77
   1   9   2  199.44    7.63
   1   9   3  390.33   11.91
   1   9   3  373.36   12.01
  -1   9  -3  396.10   12.20
   1   9   4   81.74    4.86
  -1   9  -4   94.52    5.51
   1   9   4   94.22    5.17
   1   9   4   67.02    2.32
   1  -9   4   67.97    2.31
  -1   9  -5  382.75   11.10
  -1  -9  -5  345.89    9.87
  -1   9  -5  411.17   11.78
   1   9   5  377.96   11.27
   1   9   5  345.02    9.86
   1  -9   5  359.38    9.84
   1   9   6  195.21    7.27
  -1   9  -6  184.18    7.90
   1  -9   6  176.99    5.40
  -1   9  -6  196.14    6.90
  -1   9  -6  174.70    5.37
  -1  -9  -6  180.94    5.43
   1   9   7  204.45    7.58
   1   9   7  193.33    5.98
   1  -9   7  197.34    5.99
  -1   9  -7  219.77    7.44
  -1  -9  -7  199.51    6.00
  -1   9  -7  191.35    5.95
   1  -9   8   64.79    3.10
   1   9   8   60.26    3.06
   1   9   8   69.37    5.13
  -1   9  -8   64.55    4.94
  -1   9  -8   60.76    3.09
  -1  -9  -8   57.70    3.13
  -1   9  -9   81.53    5.22
  -1   9  -9   73.49    3.43
  -1  -9  -9   72.70    3.51
   1   9   9   78.65    5.31
   1   9   9   69.93    3.44
   1  -9   9   79.02    3.51
  -1   9 -10   23.90    4.58
  -1  -9 -10   18.58    3.01
  -1   9 -10   19.22    2.89
   1   9  10   14.64    2.89
   1  -9  10   20.00    2.94
   1   9  10   19.85    4.53
  -1  -9 -11    1.99    3.01
  -1   9 -11   -0.25    3.01
   1   9  11   -4.68    4.69
  -1   9 -11   -1.83    5.67
   1   9  11    3.45    3.07
   1  -9  11    5.05    3.14
  -1   9 -12   62.44    6.41
  -1   9 -12   50.60    3.81
  -1  -9 -12   49.95    3.80
   1   9  12   50.66    3.78
   1  -9  12   63.23    3.85
   1   9  12   62.30    5.20
  -1   9 -13    4.61    3.56
  -1  -9 -13    8.17    3.64
   1  -9  13    8.14    3.62
   1   9  13    8.13    3.50
   1   9  13   13.93    4.81
  -1   9 -13   10.06    6.17
  -1  -9 -14   -1.83    3.76
  -1   9 -14   -1.16    3.74
   1   9  14    5.17    4.74
  -1   9 -14   -7.23    6.33
   1  -9  14    1.75    3.84
   1   9  14   -4.97    3.68
   1   9  15   47.22    5.07
  -1   9 -15   39.95    4.32
  -1  -9 -15   38.82    4.39
   1  -9  15   51.45    4.50
   1   9  15   45.88    4.30
  -1   9 -15   55.06    6.87
  -1  -9 -16   28.43    4.46
  -1   9 -16   19.81    4.37
  -1   9 -16   23.73    6.84
   1   9  16   23.51    4.94
   1  -9  16   25.54    4.47
   1   9  16   26.75    4.35
  -1   9 -17   10.68    6.93
  -1   9 -17   11.33    4.63
  -1  -9 -17   14.80    4.62
   1   9  17   16.09    4.88
   1   9  17    5.34    4.60
   1  -9  17   14.48    4.64
  -1   9 -18    5.97    7.18
  -1  -9 -18    4.39    4.89
  -1   9 -18   -2.37    4.79
   1   9  18    2.25    4.77
   1   9  18    2.32    4.75
   1  -9  18    4.43    4.89
   1   9  19    5.08    4.67
  -1   9 -19    6.14    7.12
  -1  -9 -19    8.65    5.21
  -1   9 -19    2.62    5.04
   1   9  19    8.23    5.13
   1  -9  19   10.97    5.16
  -1   9 -20   -5.21    7.44
   1   9  20    0.37    4.50
  -1   9 -20    2.46    5.24
  -1  -9 -20   -1.44    5.51
   1  -9  20    4.27    5.47
   1   9  20   -1.08    5.39
  -1   9 -21   -6.92    7.93
   1   9  21    0.10    4.41
  -1  -9 -21   10.61    5.84
  -1   9 -21   -2.25    5.76
   1  -9  21    6.33    5.68
   1   9  21    0.12    5.55
  -1   9 -22   -7.19    8.20
   1   9  22    2.75    4.24
  -1  -9 -22    5.37    6.17
  -1   9 -22    3.22    5.94
   1  -9  22    1.15    6.07
   1   9  22    6.30    5.94
  -1   9 -23   19.46    8.47
  -1  -9 -23    4.09    6.54
  -1   9 -23    7.84    6.31
  -1   9 -24   -0.86    8.43
  -1   9 -24    7.41    6.72
  -1  -9 -24   19.65    6.83
  -1   9 -25   -0.06    8.82
  -1  -9 -25    7.75    7.13
  -1   9 -25    8.03    6.97
  -1  -9 -26   15.13    7.57
  -1   9 -26   -0.33    7.34
  -1  -9 -27    5.32    7.84
  -1   9 -27    6.57    7.73
  -1  -9 -28    9.04    8.14
  -1   9 -28   13.19    8.06
  -1   9 -29    1.94    8.35
  -1  -9 -29   22.59    8.77
  -1   9 -30    4.59    8.86
  -1  -9 -30   -3.89    9.07
  -1  -9 -31  -10.74    9.42
  -1   9 -31    1.44    9.16
  -1   9 -32   -4.52    9.42
  -1  -9 -32   -2.22    9.82
  -1   9 -33   17.88    9.88
  -1  -9 -33   -0.86   10.19
  -1  -9 -34  -14.21   10.62
  -1 -10  34    2.61   11.04
  -1 -10  33   -0.89   10.53
  -1  10  33   -1.09    9.96
  -1 -10  32   35.19   10.15
  -1  10  32   15.07    9.64
  -1  10  31    6.21    9.37
  -1 -10  31    6.14    9.65
  -1 -10  30    1.37    9.11
  -1  10  30   -5.31    9.13
  -1  10  29  -10.92    8.81
  -1 -10  29  -10.59    8.71
   1 -10 -29    4.26    8.44
  -1  10  28   14.46    8.53
   1 -10 -28   27.28    8.09
  -1  10  27   15.67    8.19
   1 -10 -27    4.95    7.63
   1 -10 -26    0.79    7.17
   1  10 -25   18.73    7.01
   1 -10 -25   19.33    6.96
   1  10 -24    9.20    6.69
   1 -10 -24    8.28    6.69
  -1  10  23   32.61    6.07
   1 -10 -23   42.15    6.63
   1  10 -23   34.22    6.54
   1  10 -22   -0.90    8.78
   1 -10 -22    1.60    6.10
   1  10 -22   -2.22    5.98
  -1  10  22    4.24    5.92
  -1  10  22    0.65    5.95
  -1 -10  22    6.84    6.15
   1  10 -21   19.17    8.53
   1 -10 -21   27.27    5.96
  -1  10  21   21.75    5.93
  -1 -10  21   20.06    5.96
  -1  10  21   24.07    5.86
   1  10 -20   -0.20    8.19
   1 -10 -20    3.77    5.52
  -1  10  20   10.62    5.76
  -1  10  20    7.72    5.44
  -1 -10  20    3.27    5.52
  -1  10  19   28.06    6.18
   1  10 -19   21.58    8.23
   1 -10 -19   23.97    5.33
  -1  10  19   20.85    5.79
  -1  10  19   17.95    5.18
  -1 -10  19   35.82    5.43
  -1  10  18   10.15    5.75
   1  10 -18    4.36    7.80
   1 -10 -18    6.42    4.90
  -1  10  18    7.54    5.71
  -1  10  18    6.05    4.83
  -1 -10  18    3.75    4.95
  -1  10  17    7.51    5.67
  -1 -10  17    9.04    5.00
  -1  10  17    1.92    5.63
  -1  10  17   10.15    4.65
  -1 -10  17   10.22    4.68
  -1 -10  17   11.24    6.53
   1  10 -17   13.19    7.82
  -1  10  16   30.14    5.42
  -1 -10  16   29.11    4.94
  -1  10  16   28.80    5.72
  -1  10  16   29.44    4.51
  -1 -10  16   31.81    4.62
   1  10 -16   36.79    7.58
  -1 -10  16   29.78    6.57
  -1  10  15    6.07    4.98
  -1 -10  15    5.67    4.34
  -1  10  15    3.33    5.55
  -1 -10  15    7.86    4.16
  -1  10  15    4.64    4.14
  -1 -10  15    3.04    6.24
   1  10 -15   10.31    7.30
  -1 -10  14    0.99    4.08
  -1  10  14   -2.37    4.51
  -1  10  14    7.57    5.55
  -1 -10  14    1.03    7.26
  -1 -10  14    1.50    3.88
  -1  10  14    0.35    3.82
   1  10 -14   -3.82    6.89
  -1 -10  13    3.76    3.79
  -1  10  13    2.71    4.19
  -1  10  13   -2.55    5.34
  -1 -10  13   -4.34    6.98
  -1  10  13   -3.98    3.62
  -1 -10  13    0.89    3.66
   1  10 -13   -0.37    6.50
  -1  10  12    4.76    3.94
  -1 -10  12    4.72    3.41
  -1 -10  12    8.05    3.44
  -1  10  12   12.38    3.36
  -1 -10  12   12.14    6.84
  -1  10  12    9.01    5.49
  -1  10  11   -2.12    3.59
  -1 -10  11    4.18    3.17
  -1 -10  11    4.27    3.15
  -1  10  11   -1.07    3.06
  -1 -10  11    3.87    6.76
  -1  10  11    5.82    5.39
  -1  10  10    7.20    3.13
  -1 -10  10    4.48    2.83
  -1 -10  10    4.96    2.86
  -1  10  10    1.19    2.76
  -1  10  10    8.31    5.23
  -1 -10  10    7.10    6.57
  -1 -10   9    0.38    2.53
  -1  10   9   -2.83    2.92
  -1  10   9   -1.76    2.53
  -1 -10   9   -0.99    2.59
  -1  10   9   -0.89    5.24
  -1 -10   9    4.98    6.42
  -1  10   8   32.20    2.83
  -1 -10   8   35.00    2.55
  -1  10   8   35.19    2.51
  -1 -10   8   37.24    2.62
   1  10  -8   36.17    5.94
  -1 -10   8   46.85    6.44
  -1  10   8   39.77    5.36
  -1  10   7   10.64    2.26
  -1 -10   7   18.12    2.01
  -1 -10   7   16.41    2.13
  -1  10   7   14.17    1.98
   1  10  -7   13.87    5.70
  -1 -10   7   18.46    6.14
  -1  10   7   21.38    5.21
  -1 -10   6   13.77    1.60
  -1 -10   6   12.16    1.73
   1  10  -6   17.08    5.61
  -1 -10   6   11.58    6.03
  -1  10   6   13.73    5.06
  -1  10   6   11.04    1.52
  -1 -10   5   39.26    6.13
  -1  10   5   30.33    5.23
   1  10  -5   36.28    5.87
  -1  10   4   18.55    4.97
   1  10  -4   28.79    5.56
   1  10  -3   22.70    5.44
  -1  10   3   25.62    5.15
   1  10  -3   31.92    4.78
  -1  10   2   72.24    5.67
   1  10  -2   69.91    5.89
   1  10  -2   71.17    5.12
   1  10  -1   93.09    6.13
  -1  10   1   87.18    5.97
   1  10  -1   84.65    5.43
  -1  10   1   91.91    5.48
   1  10   0    5.58    5.11
  -1  10   0    4.99    5.03
   1  10   0    2.12    4.47
  -1  10  -1   18.79    5.19
   1  10   1   21.93    5.21
   1  10   1   19.90    4.64
   1  10   2    3.57    4.95
  -1  10  -2    6.14    5.39
   1  10   2    3.30    4.65
   1  10   3   35.63    5.30
  -1  10  -3   40.75    5.52
   1  10   3   32.21    4.96
   1  10   4    2.08    4.97
  -1  10  -4    3.24    5.43
   1  10   4    1.43    4.78
   1  10   5  185.07    7.05
  -1  10  -5  189.14    6.91
   1  10   5  178.63    4.45
   1 -10   5  143.11    4.41
   1  10   5  145.67    4.43
  -1  10  -5  212.02    7.82
   1  10   5  199.03    7.25
  -1  10  -6   16.46    4.77
   1  10   6   16.26    5.20
  -1  10  -6   20.27    5.74
   1  10   6   14.18    2.00
   1 -10   6   14.69    1.89
  -1  10  -7  169.62    7.25
  -1 -10  -7  167.38    5.16
   1  10   7  164.37    7.31
   1 -10   7  162.41    5.09
   1 -10   8    1.21    2.40
   1  10   8   -0.48    2.53
   1  10   8    4.69    5.17
  -1  10  -8    4.60    4.85
  -1 -10  -8    0.62    2.51
  -1  10  -8    0.45    2.42
   1  10   9  233.63    8.67
   1  10   9  224.82    7.00
   1 -10   9  226.04    6.98
  -1  10  -9  240.17    8.72
  -1  10  -9  225.57    6.99
  -1 -10  -9  229.59    7.05
  -1  10 -10   13.42    5.24
  -1  10 -10    4.92    2.96
  -1 -10 -10    8.07    3.07
   1 -10  10   10.60    2.98
   1  10  10    5.38    2.95
  -1  10 -11  246.21    7.87
  -1 -10 -11  255.06    7.93
   1 -10  11  267.70    7.93
   1  10  11  243.75    7.86
   1  10  11  252.33    9.16
  -1  10 -11  256.01   10.33
  -1  10 -12   13.01    3.52
  -1 -10 -12    8.26    3.52
   1  10  12    9.86    5.46
  -1  10 -12   10.60    6.58
   1  10  12   13.44    3.43
   1 -10  12   12.08    3.52
  -1  10 -13   76.08    7.41
  -1  10 -13   67.34    4.33
  -1 -10 -13   63.44    4.35
   1  10  13   68.59    4.29
   1 -10  13   72.79    4.36
   1  10  13   76.57    5.90
  -1  10 -14   22.16    4.00
  -1 -10 -14   15.97    4.11
   1 -10  14   18.59    4.00
   1  10  14   17.59    3.95
   1  10  14   18.42    5.52
  -1  10 -14   19.44    7.05
  -1 -10 -15   58.96    4.72
  -1  10 -15   56.47    4.74
   1  10  15   59.62    4.57
   1 -10  15   60.49    4.65
   1  10  15   55.22    5.92
  -1  10 -15   54.03    7.62
  -1  10 -16   21.66    4.59
  -1 -10 -16   17.49    4.66
  -1  10 -16   18.87    7.56
   1  10  16   15.63    5.62
   1 -10  16   17.69    4.46
   1  10  16   21.03    4.37
  -1  10 -17   75.48    8.26
   1  10  17   76.35    6.10
  -1  10 -17   81.00    5.49
  -1 -10 -17   73.15    5.57
   1 -10  17   91.33    5.41
   1  10  17   81.45    5.25
  -1  10 -18   21.60    7.97
  -1 -10 -18   16.61    5.14
  -1  10 -18   16.53    5.11
   1  10  18   23.54    5.69
   1  10  18    8.19    4.84
   1 -10  18   10.07    5.00
   1  10  19   11.40    5.39
  -1  10 -19    0.13    8.26
  -1  10 -19   15.98    5.34
  -1 -10 -19    8.87    5.41
   1  10  19   11.34    5.12
   1 -10  19   14.57    5.27
   1  10  20   18.32    5.33
  -1  10 -20   13.97    8.35
  -1 -10 -20   20.96    5.70
  -1  10 -20   22.43    5.76
   1  10  20   15.18    5.31
   1 -10  20   14.85    5.53
   1  10  21   15.13    5.25
  -1  10 -21    3.35    8.70
  -1 -10 -21   20.24    6.09
  -1  10 -21   14.77    5.94
   1  10  21   24.50    5.68
   1 -10  21   20.05    5.87
   1  10  22   -4.08    4.98
  -1  10 -22    7.98    8.91
  -1  10 -22   -3.29    6.13
  -1 -10 -22   -6.23    6.24
   1  10  22   -0.77    5.86
  -1  10 -23   21.05    9.11
  -1  10 -23   30.69    6.72
  -1 -10 -23   18.70    6.66
  -1  10 -24    5.29    9.21
  -1 -10 -24    7.89    6.90
  -1  10 -24   -7.15    6.98
  -1  10 -25   43.28    9.47
  -1 -10 -25   41.97    7.54
  -1  10 -25   39.20    7.31
  -1  10 -26   12.48    9.89
  -1  10 -26   15.72    7.52
  -1 -10 -26   11.08    7.59
  -1 -10 -27   62.54    8.24
  -1  10 -27   35.79    8.08
  -1 -10 -28   -8.43    8.42
  -1  10 -28    9.78    8.13
  -1  10 -29    0.24    8.45
  -1 -10 -29   -1.65    8.64
  -1  10 -30   13.95    8.96
  -1 -10 -30   20.21    9.18
  -1 -10 -31   10.92    9.47
  -1  10 -31    8.86    9.27
  -1 -10 -32   -3.16    9.76
  -1  10 -32   13.54    9.54
  -1 -10 -33  -15.38   10.11
  -1  10 -33    5.43    9.87
  -1  11  33    2.27    9.79
  -1  11  32   -8.69    9.62
  -1 -11  32   -6.18   10.33
  -1 -11  31   -5.52    9.81
  -1  11  31   11.47    9.28
  -1  11  30    5.15    9.06
  -1 -11  30   18.76    9.48
  -1  11  29   -5.95    8.86
  -1 -11  29    5.46    8.97
  -1  11  28   -1.76    8.65
  -1 -11  28    0.36    8.62
  -1  11  27   13.33    8.50
  -1 -11  27   35.18    8.38
  -1 -11  26   30.81    7.94
  -1  11  26   18.95    8.23
  -1  11  25   33.82    7.91
  -1 -11  25   14.68    7.60
  -1 -11  24    1.35    7.16
  -1  11  24    7.37    7.64
  -1  11  23    5.01    6.58
  -1 -11  23   12.34    6.86
  -1  11  23   17.31    7.47
  -1  11  22    7.52    7.09
  -1 -11  22   -1.09    6.56
  -1  11  22    1.67    6.66
  -1 -11  22   -8.14    6.29
  -1  11  22   -5.58    6.19
   1  11 -22   -1.55    9.73
  -1 -11  21    3.90    6.13
  -1  11  21   -0.99    6.78
  -1  11  21   -4.15    6.64
  -1 -11  21    1.91    5.94
  -1  11  21    2.65    5.87
   1  11 -21    0.36    9.32
  -1 -11  20   31.48    6.18
  -1  11  20   47.82    6.73
  -1  11  20   40.30    6.78
  -1  11  20   45.40    5.80
  -1 -11  20   40.39    5.80
   1  11 -20   33.24    9.17
  -1  11  19   17.88    6.21
  -1 -11  19    7.76    5.73
   1  11 -19   14.01    8.99
  -1  11  19    9.20    6.64
  -1 -11  19   12.62    5.35
  -1  11  19   10.76    5.22
   1  11 -18   79.70    9.14
  -1 -11  18   73.46    5.87
  -1  11  18   85.00    6.58
  -1  11  18   62.70    6.93
  -1  11  18   75.62    5.61
  -1 -11  18   76.71    5.67
  -1  11  17   16.42    5.81
  -1 -11  17   15.88    5.22
  -1  11  17    6.48    6.42
  -1 -11  17   11.55    4.80
  -1  11  17   12.13    4.78
   1  11 -17    7.29    8.40
  -1 -11  16  105.97    5.81
  -1  11  16   94.44    6.36
  -1  11  16   94.51    7.23
  -1 -11  16  108.54    5.59
  -1  11  16  106.38    5.53
   1  11 -16  104.99    9.04
  -1 -11  15   17.55    4.46
  -1  11  15   11.29    4.95
  -1  11  15   10.36    6.22
  -1 -11  15   20.28    4.29
  -1  11  15   13.66    4.19
   1  11 -15    4.32    8.00
  -1  11  14   16.67    4.87
  -1 -11  14   22.78    4.22
  -1  11  14   29.29    6.30
  -1 -11  14   21.98    4.00
  -1  11  14   24.60    3.97
   1  11 -14   25.55    7.81
  -1  11  13  121.23    5.72
  -1 -11  13  130.79    5.44
  -1  11  13  125.35    5.24
  -1 -11  13  126.67    5.31
  -1  11  13  134.92    7.44
  -1 -11  12   40.66    3.73
  -1  11  12   33.65    4.17
  -1  11  12   39.64    3.67
  -1 -11  12   44.78    3.73
  -1  11  12   45.87    6.49
  -1  11  11  316.95    9.57
  -1 -11  11  317.68    9.35
  -1  11  11  295.28    9.29
  -1 -11  11  326.54    9.40
  -1  11  11  325.41   11.13
  -1  11  10  191.76    6.24
  -1 -11  10  183.05    5.96
  -1  11  10  190.67    8.39
  -1  11  10  169.66    5.86
  -1 -11  10  187.95    5.96
  -1 -11   9  328.66    9.23
  -1  11   9  328.63    9.38
  -1  11   9  345.06   11.30
  -1 -11   9  344.18   12.14
  -1 -11   9  316.65    9.24
  -1  11   9  304.85    9.22
   1  11  -9  321.10   12.03
  -1 -11   8   65.29    2.87
  -1  11   8   61.86    2.87
  -1 -11   8   80.27    7.52
  -1  11   8   74.02    6.39
  -1 -11   8   64.28    2.96
   1  11  -8   71.28    7.28
  -1  11   7  223.50    8.25
  -1 -11   7  170.29    5.30
  -1 -11   7  252.82    9.14
  -1 -11   7  176.58    5.17
   1  11  -7  205.65    8.86
  -1  11   6   52.43    6.10
  -1 -11   6   32.98    7.12
   1  11  -6   41.48    6.77
  -1  11   5  237.39    9.25
   1  11  -5  231.62    9.66
  -1  11   4   93.47    6.81
   1  11  -4   90.25    7.10
  -1  11   3  316.24   11.33
   1  11  -3  327.34   11.48
   1  11  -3  319.04   10.96
  -1  11   2   85.79    6.59
  -1  11   2   74.35    6.08
   1  11  -2   79.49    5.87
   1  11  -2   85.53    6.77
  -1  11   1  215.89    9.01
   1  11  -1  207.19    8.54
   1  11  -1  215.49    9.14
  -1  11   1  227.39    8.63
  -1  11   0  211.34    8.90
   1  11   0  216.97    8.96
   1  11   0  202.72    8.39
  -1  11  -1   70.37    6.71
   1  11   1   69.52    6.01
   1  11   1   75.23    6.52
  -1  11  -2  216.59    9.00
   1  11   2  197.83    8.69
   1  11   2  197.38    8.46
   1  11   3   24.92    6.11
  -1  11  -3   23.89    6.29
   1  11   3   24.64    5.47
   1  11   4  104.33    6.91
  -1  11  -4  118.74    7.50
   1  11   4  108.58    6.56
   1  11   5   45.85    6.22
  -1  11  -5   49.26    6.78
  -1  11  -5   41.38    5.71
   1  11   5   50.97    5.78
  -1  11  -6  117.25    6.35
   1  11   6  116.84    6.43
   1  11   6  107.49    6.51
  -1  11  -6  115.71    7.45
   1  11   7   22.49    5.76
  -1  11  -7   27.37    5.81
   1 -11   7   23.97    2.25
  -1  11  -7   28.05    6.71
   1  11   7   26.72    6.05
   1 -11   7   25.38    2.18
   1  11   7   25.45    2.33
   1 -11   8   31.01    2.58
  -1  11  -8   38.31    5.91
   1  11   8   21.37    3.04
   1  11   8   33.50    5.92
   1  11   9  119.59    7.13
   1 -11   9  107.07    4.20
  -1  11  -9  107.29    6.87
   1  11  10   36.18    6.26
   1  11  10   28.96    3.27
   1 -11  10   34.80    3.23
  -1  11 -10   36.18    6.10
  -1 -11 -10   30.78    3.44
   1 -11  11  211.49    6.74
   1  11  11  197.05    6.77
   1  11  11  223.36    8.98
  -1 -11 -11  205.50    6.87
  -1  11 -11  202.61    6.81
   1  11  12   35.82    3.80
   1  11  12   53.02    6.45
  -1  11 -12   49.58    7.90
   1 -11  12   49.24    3.87
  -1  11 -12   44.68    4.06
  -1 -11 -12   47.09    4.06
   1  11  13  156.60    7.84
  -1 -11 -13  146.65    5.96
  -1  11 -13  148.37    5.93
   1 -11  13  150.16    5.76
   1  11  13  140.60    5.83
  -1 -11 -14   26.72    4.32
  -1  11 -14   30.16    4.40
   1 -11  14   36.13    4.22
   1  11  14   31.06    4.09
  -1  11 -14   35.70    8.13
   1  11  14   30.51    6.30
  -1  11 -15   53.74    4.76
  -1 -11 -15   44.29    4.71
   1  11  15   44.42    6.48
  -1  11 -15   50.15    8.33
   1 -11  15   49.31    4.63
   1  11  15   48.81    4.59
  -1  11 -16    9.60    8.28
  -1 -11 -16    5.49    4.73
  -1  11 -16    7.57    4.67
   1  11  16    6.35    6.26
   1 -11  16    6.32    4.54
   1  11  16    1.71    4.44
  -1  11 -17   17.87    8.44
  -1  11 -17    6.10    4.89
  -1 -11 -17    4.16    4.91
   1  11  17    6.92    6.20
   1  11  17    4.56    4.70
   1 -11  17    8.28    4.79
  -1  11 -18   14.23    8.91
  -1 -11 -18    6.57    5.26
  -1  11 -18   17.11    5.26
   1  11  18   19.24    6.16
   1 -11  18   18.53    5.04
   1  11  18   11.78    5.06
  -1  11 -19   -1.89    8.84
   1  11  19    7.02    6.04
  -1 -11 -19   -2.84    5.45
  -1  11 -19    3.94    5.55
   1  11  19  -10.52    5.33
   1 -11  19   -4.46    5.26
  -1  11 -20   24.94    9.08
   1  11  20    6.92    6.08
  -1 -11 -20   17.34    5.84
  -1  11 -20   16.46    5.87
   1  11  20   16.47    5.61
   1 -11  20   19.89    5.59
  -1  11 -21   16.07    9.56
   1  11  21    6.73    5.92
  -1  11 -21   16.64    6.15
  -1 -11 -21    0.25    6.01
   1  11  21    1.00    5.82
   1 -11  21    6.06    5.79
  -1  11 -22   19.25    9.67
  -1  11 -22   10.96    6.43
  -1 -11 -22    7.31    6.38
   1  11  22    2.47    6.13
  -1  11 -23   12.79    9.82
  -1 -11 -23   14.32    6.72
  -1  11 -23    8.11    6.76
  -1  11 -24   -5.66    9.96
  -1 -11 -24    1.60    7.08
  -1  11 -24   -6.43    7.08
  -1  11 -25   19.99   10.19
  -1 -11 -25   18.95    7.37
  -1  11 -25   11.10    7.40
  -1  11 -26    6.32   10.51
  -1  11 -26    6.24    7.67
  -1 -11 -26    7.60    7.62
  -1  11 -27   -3.02    7.93
  -1 -11 -27   -0.17    8.00
  -1  11 -28   -9.83    8.43
  -1 -11 -28   11.78    8.32
  -1 -11 -29   -2.24    8.73
  -1  11 -29    9.28    8.72
  -1 -11 -30   11.30    9.10
  -1  11 -30    1.39    8.99
  -1  11 -31   -3.52    9.42
  -1 -11 -31   -6.52    9.45
  -1 -11 -32   12.60    9.78
  -1  11 -32    4.70    9.73
  -1  11 -33   -7.61   10.19
  -1  12  33  -17.48   10.00
  -1  12  32    4.41    9.69
  -1  12  31   -4.21    9.40
  -1  12  30   26.02    9.32
  -1  12  29   27.00    9.00
  -1  12  28   -1.41    8.73
  -1  12  27   25.04    8.54
  -1 -12  27   13.88    8.78
  -1  12  26    6.80    8.29
  -1 -12  26   -0.11    8.27
  -1  12  25    3.49    7.97
  -1 -12  25   -9.37    7.92
  -1  12  24    8.37    7.69
  -1 -12  24   -2.35    7.56
  -1  12  23    6.16    7.51
  -1 -12  23    8.09    7.22
   1  12 -23    4.38   10.67
  -1 -12  22   -7.32    6.78
  -1  12  22    4.38    7.20
  -1  12  22   -9.43    7.18
  -1  12  22    0.20    6.21
   1  12 -22    0.79   10.31
  -1  12  21   47.46    7.24
  -1 -12  21   46.91    6.77
  -1  12  21   44.84    7.56
  -1  12  21   39.87    6.19
   1  12 -21   37.54   10.10
  -1 -12  20    4.80    6.20
  -1  12  20   -1.56    6.68
  -1  12  20    6.03    7.31
  -1  12  20    0.28    5.62
   1  12 -20   13.79    9.62
  -1 -12  19   13.86    5.84
  -1  12  19   14.31    6.42
  -1  12  19   17.83    7.47
  -1  12  19   15.65    5.44
   1  12 -19   15.21    9.68
  -1  12  18    3.30    6.04
  -1 -12  18   -2.35    5.49
  -1  12  18    1.88    7.33
  -1 -12  18    7.78    5.07
  -1  12  18    1.80    4.99
   1  12 -18    8.19    9.40
  -1  12  17    2.83    5.80
  -1 -12  17    3.61    5.16
  -1  12  17    3.76    7.21
  -1  12  17    5.51    4.77
  -1 -12  17    9.03    4.71
   1  12 -17   15.08    9.46
  -1 -12  16   -4.78    4.87
  -1  12  16    3.48    5.32
  -1  12  16    5.88    7.37
  -1  12  16    5.23    4.46
  -1 -12  16    3.80    4.43
   1  12 -16    0.69    9.03
  -1 -12  15    4.37    4.47
  -1  12  15    5.36    5.08
  -1  12  15    7.45    7.12
  -1  12  15   -1.89    4.14
  -1 -12  15    5.43    4.21
   1  12 -15   11.36    8.73
  -1 -12  14   30.36    4.31
  -1  12  14   30.58    4.90
  -1  12  14   34.38    7.19
  -1  12  14   24.60    4.01
  -1 -12  14   23.13    4.06
   1  12 -14   26.08    8.74
  -1  12  13   76.61    5.02
  -1 -12  13   83.68    4.55
  -1  12  13   66.57    4.32
  -1 -12  13   71.36    4.32
  -1  12  13   83.38    7.57
  -1  12  12    5.15    4.07
  -1 -12  12   12.24    3.50
  -1  12  12   10.38    3.39
  -1 -12  12   12.68    3.35
  -1  12  12   10.58    7.13
  -1 -12  11   77.29    3.85
  -1  12  11   80.40    4.33
  -1 -12  11   67.53    3.81
  -1  12  11   79.34    7.45
  -1  12  11   66.01    3.73
  -1  12  10    9.43    3.17
  -1 -12  10    1.11    2.75
  -1  12  10    0.31    6.65
  -1 -12  10    0.85    2.76
  -1  12  10    3.64    2.79
  -1 -12   9    2.53    2.28
   1  12  -9    5.18    7.69
  -1 -12   9    4.96    2.41
  -1  12   9    1.77    2.38
  -1  12   9    1.82    6.87
   1  12  -8    1.17    7.45
  -1  12   8    3.59    6.73
  -1  12   8    9.56    1.88
  -1  12   7   10.64    6.75
   1  12  -7    4.42    7.31
   1  12  -6   19.67    7.39
  -1  12   6   25.11    6.67
   1  12  -5    6.90    7.10
  -1  12   5    5.98    6.59
  -1  12   4  104.52    7.69
   1  12  -4   96.79    8.09
   1  12  -3    3.20    6.96
  -1  12   3    3.78    6.78
  -1  12   3    0.58    6.23
   1  12  -3   -4.77    6.23
  -1  12   2  160.71    8.54
  -1  12   2  164.32    8.08
   1  12  -2  149.48    8.45
   1  12  -2  140.74    7.97
  -1  12   1    2.63    6.88
   1  12  -1    9.43    6.85
   1  12  -1    1.31    5.99
  -1  12   1    6.22    6.24
  -1  12   0  152.74    8.46
   1  12   0  150.13    8.23
   1  12   0  133.42    7.77
  -1  12  -1   23.74    7.09
   1  12   1   26.34    7.12
   1  12   1   15.46    6.21
  -1  12  -2   47.38    7.25
   1  12   2   55.20    7.21
   1  12   2   43.18    6.52
   1  12   3   26.59    6.74
  -1  12  -3   25.92    7.31
   1  12   3   22.39    6.40
   1  12   4   40.62    7.12
  -1  12  -4   33.37    7.52
   1  12   4   35.60    6.48
  -1  12  -5   15.24    7.34
   1  12   5   13.13    6.71
  -1  12  -5    3.01    6.02
   1  12   5    7.19    6.25
  -1  12  -6   35.75    7.52
   1  12   6   28.36    6.85
   1  12   6   28.75    6.40
  -1  12  -6   24.69    6.51
   1  12   7   33.33    6.92
  -1  12  -7   28.28    7.57
  -1  12  -7   33.68    6.70
   1  12   7   35.23    6.60
   1 -12   8   26.61    2.32
   1  12   8   30.05    2.58
   1  12   8   27.67    6.98
   1 -12   8   28.34    2.36
   1  12   8   32.42    6.68
  -1  12  -8   29.75    6.73
   1  12   9   27.50    3.05
   1 -12   9   27.03    2.70
   1  12   9   31.43    6.86
   1  12   9   24.13    3.16
   1 -12   9   26.88    2.92
   1  12   9   26.17    6.74
  -1  12  -9   26.36    6.89
   1 -12  10   22.46    2.97
  -1  12 -10   31.70    6.92
   1  12  10   31.77    7.14
   1 -12  10   25.57    3.36
   1  12  10   18.48    3.68
   1  12  11    9.40    6.83
   1 -12  11   -0.88    3.22
   1 -12  11    1.76    3.59
   1  12  11   -1.48    4.03
  -1  12 -12   39.52    8.97
   1  12  12   58.82    7.19
   1 -12  12   44.42    3.87
   1  12  12   50.16    4.02
   1  12  12   39.51    4.71
   1  12  13   79.58    4.69
  -1  12 -13   72.88    9.30
   1 -12  13   76.98    4.55
   1  12  13   89.66    7.68
  -1 -12 -13   86.44    4.83
   1  12  14   89.89    5.14
   1 -12  14  105.30    5.09
  -1  12 -14   90.05    9.44
   1  12  14   91.21    7.65
  -1 -12 -14   90.01    5.19
  -1  12 -15   12.77    4.70
  -1 -12 -15   22.39    4.64
  -1  12 -15   12.84    8.89
   1  12  15   17.34    7.21
   1 -12  15   21.00    4.36
   1  12  15   15.17    4.40
   1 -12  16  105.43    5.60
   1  12  16  106.35    5.79
   1  12  16  111.42    7.94
  -1  12 -16  118.31   10.17
  -1 -12 -16   98.39    5.98
  -1  12 -16  122.54    6.05
  -1  12 -17   -7.73    5.28
  -1 -12 -17   -1.78    5.12
   1  12  17   -5.91    6.95
   1  12  17    1.69    4.88
   1 -12  17   -8.61    4.77
   1  12  18   74.15    7.38
  -1  12 -18   71.29   10.07
  -1 -12 -18   72.36    5.95
  -1  12 -18   71.61    6.04
   1  12  18   75.51    5.65
   1 -12  18   74.78    5.72
  -1  12 -19   10.76    9.81
   1  12  19    4.65    6.80
  -1  12 -19    9.27    5.76
  -1 -12 -19    1.98    5.69
   1  12  19    3.95    5.29
   1  12  20   51.62    7.10
  -1  12 -20   62.56   10.39
  -1 -12 -20   55.98    6.33
  -1  12 -20   60.10    6.49
   1  12  20   61.06    6.04
  -1  12 -21   44.87   10.56
  -1 -12 -21   36.67    6.40
  -1  12 -21   34.53    6.55
   1  12  21   37.79    6.16
  -1  12 -22   25.85   10.69
  -1  12 -22   25.04    6.72
  -1 -12 -22   27.40    6.68
   1  12  22   24.03    6.37
  -1  12 -23   12.02   10.65
  -1  12 -23   16.04    6.93
  -1 -12 -23    7.22    6.82
  -1  12 -24   -5.56   10.86
  -1 -12 -24   -1.08    7.00
  -1  12 -24  -10.54    7.25
  -1  12 -25    4.40   11.06
  -1 -12 -25   -7.80    7.42
  -1  12 -25   -2.46    7.61
  -1  12 -26   11.45   11.35
  -1 -12 -26  -11.76    7.78
  -1  12 -26   15.30    7.92
  -1 -12 -27   -0.21    8.12
  -1  12 -27    9.90    8.24
  -1  12 -28    6.10    8.54
  -1  12 -29   13.51    8.87
  -1  12 -30   15.36    9.23
  -1  12 -31    3.29    9.53
  -1  12 -32    4.65    9.81
  -1  13  31   -5.72    9.41
  -1  13  30  -12.87    9.31
  -1  13  29   26.29    9.10
  -1  13  28   17.04    8.82
  -1  13  27    9.85    8.58
  -1  13  26   25.72    8.37
  -1  13  25    1.91    8.09
  -1  13  24    5.58    7.91
  -1  13  23   21.79    7.71
   1  13 -23   22.47   11.65
  -1  13  22   30.00    7.38
   1  13 -22   24.42   11.41
  -1  13  21   38.29    7.08
  -1  13  21   13.80    7.98
  -1  13  21   25.04    6.03
   1  13 -21   36.93   11.00
  -1 -13  20   28.99    6.52
  -1  13  20   28.19    6.76
  -1  13  20   40.88    8.06
  -1  13  20   36.15    5.77
   1  13 -20   23.34   10.70
  -1  13  19   -3.64    6.31
  -1 -13  19   -0.69    6.05
  -1  13  19   -3.26    7.95
  -1  13  19    5.14    5.35
   1  13 -19    2.92   10.61
  -1 -13  18   42.15    5.90
  -1  13  18   26.72    6.07
  -1  13  18   22.12    8.09
  -1  13  18   30.42    5.17
   1  13 -18   38.38   10.59
  -1  13  17   -1.43    5.71
  -1 -13  17    0.26    5.30
  -1  13  17    1.08    8.09
  -1  13  17    1.78    4.78
   1  13 -17   -3.25   10.21
  -1  13  16   75.22    6.02
  -1 -13  16   81.56    5.58
  -1  13  16   80.48    8.64
  -1  13  16   74.33    5.21
   1  13 -16   98.51   10.59
  -1 -13  15   -2.97    4.77
  -1  13  15   -3.99    5.12
  -1  13  15   -1.72    8.04
  -1  13  15   -2.41    4.24
   1  13 -15   -3.63    9.68
  -1  13  14  136.98    6.13
  -1 -13  14  127.53    5.78
  -1  13  14  116.14    5.44
  -1  13  14  122.33    9.00
  -1 -13  13   -1.98    3.89
  -1  13  13   -1.08    4.32
  -1  13  13   -0.47    3.67
  -1  13  13   -6.56    7.84
  -1  13  12   86.12    4.29
  -1 -13  12   81.00    4.18
  -1  13  12   93.35    4.74
  -1 -13  12   96.97    4.34
  -1  13  11    3.43    2.97
  -1  13  11    4.12    7.87
  -1 -13  11    2.66    2.89
  -1 -13  11   -1.56    2.87
  -1  13  11    6.50    3.41
  -1 -13  10   53.34    3.01
  -1 -13  10   52.36    2.67
   1  13 -10   62.95    9.01
  -1  13   9   54.72    8.12
   1  13  -9   38.05    8.71
  -1  13   8  104.54    8.64
   1  13  -8   92.86    9.24
  -1  13   7  137.06    9.04
   1  13  -7  136.91    9.70
  -1  13   6  150.86    9.17
   1  13  -6  137.16    9.57
  -1  13   5   92.21    8.54
  -1  13   5   89.22    7.88
   1  13  -5   91.20    8.86
  -1  13   4  208.84   10.04
   1  13  -4  198.45   10.25
  -1  13   4  185.20    9.57
   1  13  -3    8.65    7.93
  -1  13   3   12.54    7.59
  -1  13   3    9.23    7.07
   1  13  -3    9.27    7.23
  -1  13   2  262.79   11.09
   1  13  -2  245.34   10.44
   1  13  -2  237.57   11.10
  -1  13   2  243.97   10.47
  -1  13   1    4.52    7.83
   1  13  -1    6.70    7.91
   1  13  -1    9.03    6.91
  -1  13   1   13.80    7.08
  -1  13   0  177.36    9.73
   1  13   0  173.46    9.82
   1  13   0  166.67    8.98
  -1  13  -1   14.03    7.97
   1  13   1    9.86    7.77
   1  13   1    9.25    7.02
  -1  13  -2  178.97    9.86
   1  13   2  180.89    9.60
   1  13   2  152.41    8.95
   1  13   3   19.47    7.85
  -1  13  -3   20.17    8.18
   1  13   3   24.07    7.13
  -1  13  -4  139.88    9.40
   1  13   4  139.00    9.08
   1  13   4  146.00    8.64
   1  13   5   -1.32    7.61
  -1  13  -5    0.50    8.01
   1  13   5    6.78    7.10
  -1  13  -5    2.66    7.13
  -1  13  -6  114.01    9.17
  -1  13  -6  118.75    8.55
   1  13   6  102.56    8.19
   1  13   6  132.96    8.76
  -1  13  -7   33.44    8.54
   1  13   7   27.95    7.88
   1  13   7   21.18    7.32
  -1  13  -7   30.60    7.42
  -1  13  -8   71.99    9.24
  -1  13  -8   78.19    7.93
   1  13   8   84.74    8.38
   1  13   8   73.03    7.81
   1  13   9   35.07    2.34
   1 -13   9   31.59    1.89
   1  13   9   59.93    7.97
   1 -13   9   28.81    1.98
   1  13   9   32.56    2.34
   1  13   9   65.45    7.64
  -1  13  -9   52.41    7.77
   1  13  10   20.53    3.13
   1 -13  10   18.68    2.75
   1  13  10   24.55    7.65
   1 -13  10   16.28    2.94
  -1  13 -10   22.88    7.56
   1  13  10   27.69    7.40
   1  13  11   39.44    3.75
   1 -13  11   37.76    3.35
   1  13  11   45.35    7.77
   1  13  11   31.63    3.90
   1 -13  11   48.65    3.64
   1  13  11   51.67    7.70
   1 -13  12   -0.62    3.45
   1  13  12    7.37    7.67
   1  13  12   -4.69    4.20
   1 -13  12   -1.29    3.95
  -1  13 -13   34.63    9.58
   1  13  13   34.56    7.79
   1 -13  13   32.95    4.55
   1  13  13   20.52    4.73
   1  13  14   17.60    7.86
   1  13  14   14.16    4.41
   1 -13  14   12.64    4.83
   1  13  14    7.45    5.03
   1  13  15   61.34    5.08
   1  13  15   75.07    8.15
  -1  13 -15   64.93   10.42
   1  13  15   60.39    5.77
   1 -13  15   82.64    5.82
   1  13  16   18.47    4.88
   1  13  16   16.66    7.70
   1 -13  16   15.96    5.64
   1  13  16   10.79    5.77
  -1  13 -16   16.03   10.25
   1  13  17   46.61    5.33
   1  13  17   43.83    7.88
  -1  13 -17   49.15   10.48
   1  13  17   44.93    6.30
   1  13  18   12.82    7.54
  -1  13 -18    0.66   10.65
   1  13  18   -2.28    5.29
   1  13  18    3.73    6.31
   1  13  19    7.59    7.57
  -1  13 -19   17.63   10.55
   1  13  19    7.69    6.60
   1  13  19   -5.77    5.52
  -1  13 -20    3.63   10.89
  -1 -13 -20   -2.68    6.13
   1  13  20    1.01    5.88
  -1  13 -21    9.24   11.36
  -1  13 -22   -1.36   11.49
  -1  13 -23    5.63   11.48
  -1  13 -24    3.24   11.73
   1  13  25    8.09    7.98
  -1  13 -25   13.35   11.97
   1  13  26    6.74    8.29
  -1  13 -26   -1.33   12.06
   1  13  27    5.03    8.52
  -1  13 -27   -2.01   12.50
   1  13  28   -5.95    8.85
   1  13  29    3.28    9.05
   1  13  30    7.65    9.36
  -1  14  25   11.03    7.89
  -1  14  24   89.40    8.23
  -1  14  23    0.65    7.30
   1  14 -23   13.89   12.48
  -1  14  22   48.02    7.36
   1  14 -22   67.82   12.52
  -1  14  21   11.39    6.89
   1  14 -21   23.52   11.95
  -1  14  20    7.95    8.65
  -1  14  20   14.00    6.54
   1  14 -20   10.92   11.86
  -1  14  19    7.89    8.53
  -1  14  19   -2.06    6.27
   1  14 -19    5.19   11.62
  -1  14  18   21.92    8.78
  -1  14  18   22.21    5.96
   1  14 -18   17.43   11.38
  -1  14  17    3.03    8.75
  -1  14  17   11.91    5.71
   1  14 -17   -0.71   11.31
  -1  14  16   46.95    4.84
  -1  14  16   45.43    9.09
  -1  14  16   44.12    5.44
   1  14 -16   59.30   11.42
  -1  14  15    5.58    4.18
  -1  14  15  -10.67    8.74
  -1  14  15   -3.36    4.83
   1  14 -15   -5.68   10.90
  -1  14  14   -3.56    4.36
  -1  14  14   -2.82    8.88
  -1  14  14   -5.03    3.88
  -1  14  13    0.37    3.81
  -1  14  13   -7.19    8.94
  -1  14  12   -0.37    8.67
  -1  14  11    6.56    2.00
  -1  14  11    5.92    2.09
  -1  14  10    3.70    8.72
   1  14 -10   -1.74    9.63
  -1  14   9   14.75    8.63
   1  14  -9   16.54    9.51
  -1  14   8   13.63    8.58
   1  14  -8   11.05    9.36
  -1  14   7   21.52    8.60
  -1  14   7   16.10    8.04
   1  14  -7    5.73    9.21
  -1  14   6   37.39    8.65
   1  14  -6   21.08    9.20
  -1  14   6   19.06    7.98
  -1  14   5   -1.37    8.74
   1  14  -5    6.21    9.03
  -1  14   5    4.11    7.82
   1  14  -4   25.46    8.78
  -1  14   4    8.79    8.64
  -1  14   4   15.31    7.98
  -1  14   3    5.35    8.61
   1  14  -3    5.93    8.68
  -1  14   3   -0.49    7.85
  -1  14   2    6.21    8.65
   1  14  -2    0.08    8.69
  -1  14   2    7.67    8.12
   1  14  -2    1.72    8.16
  -1  14   1   15.90    8.83
   1  14  -1   14.11    8.65
  -1  14   1   14.59    7.94
   1  14  -1    6.85    7.75
   1  14   0    7.49    8.60
  -1  14   0    2.32    8.59
   1  14   0   -0.21    7.42
  -1  14  -1   47.65    8.82
   1  14   1   40.35    8.71
   1  14   1   45.66    7.97
   1  14   2   11.91    8.68
  -1  14  -2   16.17    8.79
   1  14   2   17.10    7.67
  -1  14  -3   40.71    9.07
   1  14   3   42.79    8.75
   1  14   3   34.96    7.93
   1  14   4   18.35    8.53
  -1  14  -4    9.44    8.96
  -1  14  -4   16.90    8.03
   1  14   4   17.42    7.86
  -1  14  -5    6.17    8.89
   1  14   5   10.09    8.39
   1  14   5   16.67    7.87
  -1  14  -5   22.39    8.25
  -1  14  -6   83.77    9.74
   1  14   6   78.83    9.07
   1  14   6   72.71    8.67
  -1  14  -6   89.99    9.08
  -1  14  -7   -3.86    9.44
   1  14   7   12.67    8.73
  -1  14  -7    4.53    8.16
   1  14   7   -2.31    8.00
   1  14   8  106.48    9.26
   1  14   8  106.10    8.95
  -1  14  -8  103.41    9.21
  -1  14  -8  101.43   10.43
   1  14   9   12.91    8.55
  -1  14  -9   11.22    8.33
   1  14   9   17.95    8.31
   1  14  10  124.72    9.28
   1  14  10  111.94    9.53
   1  14  11   13.64    2.95
   1  14  11   16.10    2.91
   1  14  11   17.31    8.41
   1  14  12   43.09    8.61
   1  14  12   35.15    3.81
   1  14  12   50.59    8.64
   1  14  13   16.06    4.15
  -1  14 -13   15.16   10.48
   1  14  13   22.69    8.50
   1  14  13   13.36    4.18
   1  14  13   30.69    8.90
   1  14  14    4.02    8.54
  -1  14 -14  -10.04   10.72
   1  14  14    1.67    4.50
   1  14  14   12.23    8.77
   1  14  15   19.06    8.36
   1  14  15   16.52    4.91
   1  14  15   22.29    8.88
  -1  14 -15   26.75   10.96
   1  14  16   20.67    5.56
  -1  14 -16   28.83   11.17
   1  14  16   22.50    8.48
   1  14  17    7.61    5.73
  -1  14 -17   18.62   11.36
   1  14  17   13.89    8.48
   1  14  18    8.82    6.15
  -1  14 -18   19.67   11.57
   1  14  18   23.36    8.41
   1  14  19   24.24    6.48
  -1  14 -19   16.76   11.79
   1  14  20   -2.82    6.72
  -1  14 -20    0.27   12.04
   1  14  21   15.90    7.06
  -1  14 -21   20.23   12.30
   1  14  22    7.98    7.22
  -1  14 -22    2.45   12.48
   1  14  23   26.76    7.64
  -1  14 -23    3.07   12.91
   1  14  24   17.95    7.81
  -1  14 -24   15.50   12.77
  -1  14 -25    8.95   12.75
  -1  14 -26   34.49   13.30
  -1  14 -27   -1.70   13.43
   1  15 -23   -1.74   13.39
   1  15 -22    0.58   13.36
   1  15 -21   39.05   13.11
   1  15 -20   11.77   12.82
  -1  15  19  123.15   10.55
   1  15 -19  111.51   13.52
  -1  15  18    3.11    9.64
   1  15 -18   -1.43   12.65
  -1  15  17  131.97   10.52
   1  15 -17  138.11   13.51
  -1  15  16   11.29    9.54
   1  15 -16    8.77   12.21
  -1  15  15   50.56    9.70
  -1  15  15   32.31    4.20
   1  15 -15   58.69   12.24
  -1  15  14    1.78    9.42
  -1  15  13   29.31    9.66
  -1  15  13   11.11    2.32
  -1  15  12   -8.79    9.56
   1  15 -11   63.41   11.27
  -1  15  11   38.88    9.69
  -1  15  10   -2.85    9.47
   1  15 -10    0.44   10.70
  -1  15  10   20.26    9.62
  -1  15   9   44.34    9.74
   1  15  -9   37.85   10.74
  -1  15   8   10.89    9.33
   1  15  -8    7.16   10.42
  -1  15   8   14.32    9.41
   1  15  -7   46.26   10.39
  -1  15   7   34.90    9.43
  -1  15   7   49.22    9.57
   1  15  -6   18.55   10.02
  -1  15   6    6.33    8.99
  -1  15   6    0.57    9.35
  -1  15   5   43.80    9.11
   1  15  -5   41.30   10.08
  -1  15   5   36.49    9.38
   1  15  -4    0.08    9.93
  -1  15   4    4.78    8.88
  -1  15   4    5.74    9.34
  -1  15   3   34.83    9.28
   1  15  -3   26.78    9.88
  -1  15   3   33.94    9.47
  -1  15   2   16.41    8.87
   1  15  -2    2.98    8.88
  -1  15   2   23.47    9.66
   1  15  -2   -4.24    9.58
  -1  15   1  132.05   10.03
   1  15  -1  128.11   10.55
   1  15  -1  129.83   10.02
  -1  15   1  126.89   10.62
   1  15   0    9.44    8.77
  -1  15   0   11.67    9.29
   1  15   0    9.23    9.52
   1  15   1  181.67   10.46
   1  15   1  185.21   11.32
  -1  15  -1  176.63   11.44
   1  15   2    7.07    8.43
   1  15   2    2.21    9.52
  -1  15  -2   19.70    9.79
   1  15   3  185.53   11.02
   1  15   3  171.64   10.47
  -1  15  -3  166.59   11.49
   1  15   4   -4.01    8.62
  -1  15  -4    3.05    9.13
  -1  15  -4    9.08    9.91
   1  15   4   22.23    9.58
  -1  15  -5  131.14   10.46
   1  15   5  140.23   10.56
  -1  15  -5  140.59   11.21
   1  15   5  134.27   10.08
  -1  15  -6    1.52    9.24
   1  15   6    2.59    8.84
   1  15   6   14.37    9.57
  -1  15  -6    5.35   10.16
  -1  15  -7   60.19    9.62
   1  15   7   79.28    9.54
   1  15   7   77.20    9.64
  -1  15  -7   74.61   10.85
  -1  15  -8   10.51    9.35
   1  15   8    6.42    9.02
   1  15   8   14.45    9.44
  -1  15  -8   -0.44   10.61
   1  15   9   16.43    9.18
  -1  15  -9    8.77    9.44
   1  15   9    3.48    9.26
  -1  15  -9    1.76   10.74
   1  15  10   15.66    9.26
   1  15  10   14.10    9.34
   1  15  11    4.35    9.32
   1  15  11    0.79    9.29
   1  15  12   10.69    9.13
   1  15  12   13.25    9.18
   1  15  13   13.49    9.48
   1  15  13    0.96    3.05
   1  15  13    6.42    9.28
   1  15  14   -1.40    9.18
   1  15  14   21.48    9.72
  -1  15 -14    8.15   11.60
   1  15  15   14.73    9.95
  -1  15 -15    5.51   11.74
   1  15  15   -1.78    9.17
   1  15  16   -4.48   10.14
   1  15  16    4.61    9.21
  -1  15 -16    2.05   12.14
   1  15  17    2.18    9.14
   1  15  17  -10.42   10.22
  -1  15 -17    1.60   12.47
   1  15  18   17.95   10.51
  -1  15 -18   21.72   12.50
  -1  15 -19   30.32   13.06
   1  15  19   19.04   10.77
   1  15  20   44.96   11.08
  -1  15 -20   44.62   13.42
   1  15  21   32.96   11.40
  -1  15 -21   22.13   13.70
  -1  15 -22   57.63   13.77
  -1  15 -23    8.28   13.87
   1  16 -19   23.72   13.81
  -1  16  18    2.41   10.54
   1  16 -18   18.94   13.51
  -1  16  17   16.70   10.65
   1  16 -17   19.84   13.48
  -1  16  16   16.74   10.62
   1  16 -16   -5.56   13.26
  -1  16  15   48.36   10.74
  -1  16  14   34.15   10.71
  -1  16  13   58.55   10.69
  -1  16  13   34.96   11.40
  -1  16  12   52.86   10.73
  -1  16  12   68.40   11.12
  -1  16  11   13.00   10.30
   1  16 -11    3.22   12.02
  -1  16  11   14.01   10.72
  -1  16  10   22.30   10.17
  -1  16  10   14.12   10.53
   1  16 -10   16.59   11.72
  -1  16   9    7.85   10.05
   1  16  -9    1.49   11.52
  -1  16   9   -7.72   10.30
  -1  16   8   10.93   10.33
   1  16  -8    1.57   11.53
  -1  16   8   23.57   10.27
  -1  16   7   -5.12   10.41
   1  16  -7    2.82   11.17
  -1  16   7   -3.27   10.17
  -1  16   6   13.37   10.44
   1  16  -6    5.11   11.09
  -1  16   6   -4.68   10.08
  -1  16   5  -14.12   10.38
  -1  16   5   -7.46   10.21
   1  16  -5    1.23   10.93
  -1  16   4    2.75   10.31
   1  16  -4   17.32   10.93
  -1  16   4   -0.49    9.99
  -1  16   3   13.17   10.40
   1  16  -3    8.28   10.76
  -1  16   3   14.58    9.91
  -1  16   2   15.61   10.41
   1  16  -2    0.98    9.83
   1  16  -2   18.57   10.72
  -1  16   2    3.32    9.85
  -1  16   1   28.37   10.67
   1  16  -1   26.04   10.64
   1  16  -1   32.14    9.93
  -1  16   0   -0.83   10.55
   1  16   0    7.55   10.52
   1  16   0   15.62    9.96
  -1  16  -1   18.07   10.76
   1  16   1   22.54   10.52
   1  16   1   20.74    9.68
  -1  16  -2    2.41   10.81
   1  16   2   -2.42   10.25
   1  16   2    0.96    9.59
   1  16   3   18.71   10.20
  -1  16  -3   13.25   11.01
   1  16   3   28.27    9.41
   1  16   4    9.02   10.15
  -1  16  -4   11.80   11.02
  -1  16  -4    1.66   10.12
   1  16   4    6.56    9.46
   1  16   5   -0.08   10.32
  -1  16  -5    2.94   11.10
  -1  16  -5   16.10   10.16
   1  16   5   12.10    9.68
   1  16   6    4.65   10.26
  -1  16  -6   12.57   11.14
   1  16   6   19.15    9.80
  -1  16  -6   13.73   10.21
  -1  16  -7   13.90   11.23
   1  16   7    5.17   10.25
  -1  16  -7    3.16   10.20
   1  16   7  -11.40    9.91
   1  16   8   23.72   10.10
  -1  16  -8   34.14   11.45
  -1  16  -8   20.90   10.22
   1  16   8   -0.08    9.88
   1  16   9    6.66   10.13
  -1  16  -9   11.65   11.49
   1  16   9    3.74   10.21
  -1  16  -9   -4.58   10.30
   1  16  10    4.00   10.11
   1  16  10   -5.34   10.27
   1  16  11   12.34   10.13
   1  16  11    8.56   10.56
   1  16  12   16.69   10.51
   1  16  12   21.59   10.09
   1  16  13   46.33   10.71
   1  16  13   56.01   10.42
   1  16  14   -7.79   10.56
  -1  16 -14   -0.39   12.85
   1  16  14   -1.89   10.19
  -1  16 -15   75.56   13.43
   1  16  15   65.81   11.17
   1  16  15   74.49   10.46
  -1  16 -16   -1.59   13.31
   1  16  16    2.00   10.96
   1  16  16   11.47    9.98
  -1  16 -17   35.05   13.42
   1  16  17   21.73   11.11
  -1  16 -18    2.01   13.80
   1  16  18  -19.12   11.57
   1  16  19   46.51   11.93
  -1  16 -19   16.18   14.23
   1  16  20    6.81   11.80
   1  16  21   15.53   12.11
   1  16  22   -0.49   12.29
  -1  17  16   37.11   11.75
  -1  17  16    6.54   12.62
  -1  17  15   -1.90   11.63
  -1  17  15   20.47   12.38
  -1  17  14   52.16   11.87
  -1  17  14   29.27   12.37
  -1  17  13    2.74   11.66
  -1  17  13    2.85   12.02
  -1  17  12   18.75   11.63
  -1  17  12   29.83   11.93
  -1  17  11   15.56   11.70
   1  17 -11   -4.54   13.07
  -1  17  11   -1.42   11.69
  -1  17  10    5.26   11.42
  -1  17  10   12.29   11.63
   1  17 -10   -9.02   12.78
  -1  17   9   15.09   11.72
  -1  17   9   11.64   11.63
   1  17  -9   29.11   12.61
  -1  17   8   48.31   11.85
   1  17  -8   58.65   12.69
  -1  17   8   40.30   11.74
  -1  17   7   12.16   11.69
   1  17  -7   19.93   12.41
  -1  17   7   19.15   11.58
  -1  17   6   69.19   12.07
  -1  17   6   89.60   11.89
   1  17  -6   73.13   12.53
  -1  17   5   47.19   11.73
  -1  17   5   32.98   11.22
  -1  17   4   58.27   11.98
  -1  17   4   53.03   11.26
   1  17  -4   61.56   12.26
  -1  17   3    4.07   11.58
   1  17  -3   12.17   11.69
  -1  17   3   10.20   10.78
  -1  17   2   18.32   11.69
   1  17  -2   27.94   11.07
  -1  17   2   10.53   10.91
   1  17  -2   22.55   11.51
  -1  17   1   -0.35   11.80
   1  17  -1   12.09   10.74
   1  17  -1    3.39   11.59
  -1  17   0    4.20   11.64
   1  17   0   10.48   11.38
   1  17   0    0.44   10.55
  -1  17  -1    5.15   11.76
   1  17   1   -6.94   11.41
   1  17   1    1.41   10.59
  -1  17  -2   14.98   11.89
   1  17   2   21.76   10.83
   1  17   2   27.82   11.35
  -1  17  -3   -6.94   11.91
   1  17   3   -6.51   10.69
   1  17   3    7.86   11.13
  -1  17  -4    5.53   12.14
   1  17   4   25.68   11.40
  -1  17  -4   11.52   11.17
   1  17   4    9.10   10.59
  -1  17  -5   11.73   12.24
  -1  17  -5   16.07   11.29
   1  17   5   -2.82   10.38
   1  17   5    1.97   11.16
  -1  17  -6   16.06   12.43
   1  17   6   17.15   10.67
   1  17   6   14.90   11.19
  -1  17  -6   14.19   11.54
  -1  17  -7    0.87   12.36
   1  17   7   33.70   11.06
   1  17   7    5.25   10.72
  -1  17  -7   12.70   11.41
  -1  17  -8   41.91   12.69
  -1  17  -8   27.61   11.45
   1  17   8   68.96   11.52
   1  17   8   24.41   11.13
  -1  17  -9  -15.82   12.77
   1  17   9    3.85   11.11
   1  17   9    6.60   10.96
  -1  17 -10   10.47   12.84
   1  17  10   17.47   11.12
   1  17  10   17.11   11.14
   1  17  11   -5.77   11.04
   1  17  11   18.27   11.27
   1  17  12   -2.62   10.96
   1  17  12   20.28   11.52
   1  17  13    0.57   11.03
   1  17  13   14.22   11.71
   1  17  14   23.09   11.80
   1  17  14   26.98   11.14
   1  17  15    2.77   12.01
   1  17  15   -3.19   10.94
   1  17  16   -8.98   12.48
   1  17  17  -19.43   12.46
  -1  18  15   16.49   12.49
  -1  18  14   46.08   12.63
  -1  18  13    6.00   12.59
  -1  18  12    4.38   12.55
  -1  18  11   11.99   12.68
  -1  18  10   22.13   12.68
  -1  18   9   12.13   12.69
  -1  18   8   19.09   12.74
  -1  18   8  -11.54   12.67
   1  18  -8  -14.48   13.72
  -1  18   7   21.25   12.73
   1  18  -7   -3.41   13.40
  -1  18   7    6.09   12.29
  -1  18   6   12.84   12.66
   1  18  -6    5.17   12.88
  -1  18   6    0.19   12.34
  -1  18   5    2.34   12.72
  -1  18   5    2.43   12.13
   1  18  -5   21.78   12.98
  -1  18   4   35.63   12.83
  -1  18   4   20.06   12.16
   1  18  -4   33.46   13.09
  -1  18   3   17.15   12.57
   1  18  -3   14.55   12.88
  -1  18   3   20.22   12.09
  -1  18   2    5.77   12.74
   1  18  -2   17.80   12.08
   1  18  -2   26.09   12.90
  -1  18   2    5.36   11.69
  -1  18   1   11.11   12.64
   1  18  -1   21.82   12.20
   1  18  -1   18.13   12.74
  -1  18   0   14.15   12.78
   1  18   0   15.95   12.50
   1  18   0    4.84   11.71
  -1  18  -1    7.67   12.88
   1  18   1    6.88   12.45
   1  18   1   -5.50   11.82
  -1  18  -2   26.15   12.97
   1  18   2   18.51   11.90
   1  18   2   26.73   12.35
  -1  18  -3    8.39   12.91
   1  18   3   -2.50   12.14
  -1  18  -3  -13.83   12.46
   1  18   3   -6.93   11.96
  -1  18  -4    7.18   12.93
  -1  18  -4    2.18   12.13
   1  18   4   16.95   12.19
   1  18   4   10.97   11.77
  -1  18  -5    8.83   13.18
   1  18   5    3.57   12.11
  -1  18  -5   12.57   12.36
   1  18   5   -1.36   11.71
  -1  18  -6   -9.57   13.24
   1  18   6    7.89   12.13
  -1  18  -6   10.43   12.13
   1  18   6    2.05   11.44
  -1  18  -7  -13.88   13.59
   1  18   7   13.75   11.51
  -1  18  -7    1.62   12.49
   1  18   7   -2.70   12.20
   1  18   8   -7.56   12.31
   1  18   8  -12.60   11.85
   1  18   9  -22.40   12.17
   1  18   9  -21.49   12.24
   1  18  10   -8.69   12.07
   1  18  11   -3.09   12.15
   1  18  12   25.44   12.06
   1  18  13  -11.13   11.90
   1  18  14    4.54   11.70
  -1  19  13   16.61   13.56
  -1  19  12  -14.86   13.66
  -1  19  11   18.56   13.67
  -1  19  10   17.68   13.76
  -1  19   9   32.94   13.94
  -1  19   8   -0.65   13.63
  -1  19   7  -11.13   13.80
  -1  19   6  -12.39   13.97
  -1  19   5   -7.07   13.91
  -1  19   4  -39.83   14.08
   1  19   2  -13.48   13.74
   1  19   3  -22.11   13.64
   1  19   4  -12.40   13.41
   1  19   5   -8.92   13.11
   1  19   6    8.34   13.26
   1  19   7  -11.52   13.14
   1  19   8    3.85   13.11
   1  19   9  -12.39   13.24
   1  19  10  -12.80   12.94
   1  19  11   32.94   12.97
   1  19  12   -2.75   12.92
   2   0 -36   78.32   10.68
   2   0 -35    5.85    9.91
   2   0 -34   26.59    9.49
   2   0 -33   -8.38    8.91
   2   0 -32   21.51    8.60
   2   0 -31   -8.31    8.03
   2   0 -30   44.60    7.91
   2   0 -29    2.21    7.35
  -2   0  28  357.23   11.99
   2   0 -28  447.75   13.69
  -2   0  27    3.22    4.90
   2   0 -27    2.05    6.51
  -2   0  26   10.47    4.69
   2   0 -26    8.81    6.18
  -2   0  25    3.22    4.58
   2   0 -25    1.51    5.85
  -2   0  24   78.35    5.22
   2   0 -24   97.32    6.36
  -2   0  23    2.64    4.25
  -2   0  23    2.93    5.43
   2   0 -23   -1.78    5.22
  -2   0  22    6.47    4.08
   2   0 -22    0.38    4.87
  -2   0  22    2.39    5.11
  -2   0  21    6.64    3.97
   2   0 -21   -4.63    4.55
  -2   0  21   -1.85    4.88
  -2   0  20   50.33    4.26
   2   0 -20   50.87    4.66
  -2   0  20   52.05    4.96
  -2   0  19    0.37    3.75
  -2   0  19    5.03    4.27
   2   0 -19    1.42    4.01
  -2   0  18  970.88   27.61
  -2   0  18 1034.06   27.93
   2   0 -18 1013.27   27.94
  -2   0  17   39.40    4.03
   2   0 -17   29.47    3.83
   2   0 -16 1725.75   46.65
  -2   0  16 1688.25   46.62
  -2   0  15   56.36    3.74
   2   0 -15   28.19    3.40
  -2   0  14 6895.80  186.17
   2   0 -14 6917.98  186.19
   2   0 -13    1.81    2.37
  -2   0  13    9.84    2.82
   2   0 -12  872.66   24.19
  -2   0  12  883.42   24.22
  -2   0  11   24.99    2.42
   2   0 -11   18.08    2.21
  -2   0  10   11.80    2.04
   2   0 -10   12.98    1.84
   2   0  -9   10.27    1.74
  -2   0   9   14.98    1.89
  -2   0   8 1049.91   29.08
   2   0  -8 1088.77   29.10
  -2   0   7   90.62    2.78
  -2   0   7   50.58    2.55
  -2   0   6   16.43    1.42
  -2   0   6   15.14    1.35
   2   0  -5   53.12    2.27
  -2   0   5   61.69    2.10
   2   0  -4 6945.76  188.38
  -2   0   4 7058.67  188.37
  -2   0   3   18.92    1.07
   2   0  -3   21.42    1.18
   2   0  -2 5921.82  158.03
  -2   0   2 5829.66  158.03
   2   0  -1    7.54    0.75
  -2   0   1    6.83    0.67
   2   0   0  557.90   15.16
  -2   0   0  559.43   15.16
   2   0   1   92.41    2.67
  -2   0  -1   89.06    2.66
   2   0   2  720.84   19.65
  -2   0  -2  727.99   19.66
  -2   0  -3  116.53    3.73
   2   0   3  140.95    3.81
  -2   0  -4 1028.53   28.61
   2   0   4 1084.30   28.62
   2   0   5    0.35    1.25
  -2   0  -5   -0.50    1.03
   2   0   6 2191.65   57.63
  -2   0  -6 2074.92   57.63
   2   0   7   20.35    1.85
  -2   0  -7   17.55    1.61
  -2   0  -8  486.82   13.19
   2   0   8  497.83   13.23
  -2   0  -8  461.39   12.87
   2   0   9   -0.27    2.00
  -2   0  -9    0.21    1.74
  -2   0  -9   -1.65    1.10
  -2   0 -10  841.26   22.92
  -2   0 -10  854.21   23.30
   2   0  10  858.52   23.32
  -2   0 -11   17.73    2.43
   2   0  11   17.03    2.62
  -2   0 -12  372.22   10.47
   2   0  12  408.69   11.10
  -2   0 -12  381.84   11.02
   2   0  13  138.24    5.58
  -2   0 -13  163.95    5.55
  -2   0 -14 1895.41   52.51
   2   0  14 1960.07   52.51
   2   0  15   28.58    3.78
  -2   0 -15   36.71    3.58
   2   0  16 1607.72   43.06
  -2   0 -16 1532.86   43.07
   2   0  17   18.36    4.17
  -2   0 -17   20.23    3.83
   2   0  18   73.15    4.84
  -2   0 -18   65.00    4.69
   2   0  19   -2.41    4.44
  -2   0 -19    1.44    4.17
   2   0  20  109.00    6.13
  -2   0 -20  107.24    5.97
   2   0  21    6.98    5.06
  -2   0 -21   -0.83    4.84
   2   0  22   60.46    5.92
  -2   0 -22   46.38    5.70
  -2   0 -23    3.78    5.68
  -2   0 -24  113.24    7.27
  -2   0 -25    1.96    6.31
  -2   0 -26   59.41    7.13
  -2   0 -27   22.67    7.11
  -2   0 -28  157.64    9.15
  -2   0 -29    4.09    7.72
  -2   0 -30   35.39    8.25
  -2   0 -31    5.13    8.59
  -2   0 -32  199.51   11.29
  -2   0 -33   -7.58    9.29
  -2   0 -34  189.36   11.80
  -2   0 -35   -1.65   10.10
   2  -1 -36   22.87   10.31
   2  -1 -35    9.38    9.96
   2  -1 -34   55.17    9.83
   2  -1 -33    2.16    8.77
   2  -1 -32   15.13    8.49
   2  -1 -31  101.63    8.82
   2  -1 -30   21.57    7.80
   2  -1 -29  284.37   11.51
  -2  -1  28   22.64    5.56
  -2   1  28   20.77    4.71
   2  -1 -28   37.14    7.11
  -2  -1  27  123.66    6.48
   2  -1 -27  142.29    7.80
  -2  -1  26    4.07    5.15
  -2   1  26    7.57    4.40
   2  -1 -26    1.57    6.26
  -2  -1  25   46.75    5.13
  -2   1  25   46.88    4.56
   2  -1 -25   51.81    6.22
  -2   1  24   62.00    4.55
  -2  -1  24   57.61    5.20
   2  -1 -24   67.90    6.07
   2   1 -24   50.04    6.06
  -2  -1  23   39.36    4.87
  -2   1  23   35.12    4.22
   2   1 -23   30.31    5.58
  -2  -1  23   43.44    5.77
   2  -1 -23   38.09    5.43
  -2  -1  22   31.39    4.57
  -2   1  22   22.43    4.13
  -2  -1  22   21.61    5.46
   2  -1 -22   16.84    5.03
  -2  -1  21  605.10   17.56
  -2   1  21  569.24   17.36
   2   1 -21  604.91   18.01
   2  -1 -21  646.41   18.04
  -2  -1  21  685.54   18.08
  -2   1  20  218.74    7.53
  -2  -1  20  217.87    7.77
   2  -1 -20  234.67    8.13
   2   1 -20  232.32    8.18
  -2  -1  20  239.96    8.31
  -2  -1  19  667.74   19.31
  -2  -1  19  710.65   19.63
   2   1 -19  670.62   19.59
   2  -1 -19  691.88   19.62
  -2  -1  18   22.19    3.86
  -2  -1  18   33.09    4.09
   2  -1 -18   28.28    3.88
   2   1 -18   19.73    3.94
  -2  -1  17   45.04    3.90
   2   1 -17   36.05    3.89
  -2  -1  17   43.77    4.05
   2  -1 -17   37.17    3.69
  -2  -1  16  124.60    5.20
   2  -1 -16  120.31    5.03
   2   1 -16  115.96    5.06
  -2  -1  15   94.54    4.42
  -2  -1  15   91.73    4.42
   2  -1 -15   88.17    4.18
   2   1 -15   88.62    4.20
   2  -1 -14  145.02    5.40
   2   1 -14  136.34    5.41
  -2  -1  13  440.90   12.84
  -2  -1  13  446.79   12.86
   2  -1 -13  454.66   12.79
   2   1 -13  447.71   12.83
   2  -1 -12   45.23    2.96
   2   1 -12   47.00    3.01
  -2  -1  11 1826.99   50.10
   2  -1 -11 1892.93   50.13
   2   1 -11 1821.14   50.11
   2  -1 -10   68.96    3.05
   2   1 -10   74.69    3.14
   2   1  -9  761.70   20.85
  -2  -1   9  739.98   20.84
   2  -1  -9  777.99   20.86
   2   1  -8   87.19    3.43
   2  -1  -8   97.58    3.48
  -2   1   7   67.56    2.49
  -2  -1   7   63.34    2.47
  -2  -1   7   63.61    2.50
  -2   1   6   68.46    2.48
  -2  -1   6   74.92    2.49
  -2  -1   6   68.19    2.48
  -2   1   5  179.74    5.26
   2  -1  -5  166.17    5.32
   2  -1  -4  535.60   14.80
  -2   1   4  531.13   14.78
  -2  -1   4  556.40   14.78
  -2   1   3 1484.53   40.28
  -2  -1   3 1541.81   40.28
   2   1  -3 1409.03   40.27
   2  -1  -3 1537.75   40.29
  -2   1   2 2076.06   55.40
   2  -1  -2 2102.72   55.40
  -2  -1   2 2138.51   55.40
   2   1  -1   22.31    1.03
   2  -1  -1   22.84    1.04
  -2  -1   1   24.24    0.98
  -2   1   1   23.52    1.01
   2   1   0    6.28    0.75
  -2  -1   0    9.58    0.73
  -2   1   0    8.23    0.75
   2  -1   0    7.87    0.79
  -2  -1  -1  421.92   11.44
   2  -1   1  441.20   11.44
  -2   1  -1  436.30   11.45
   2  -1   2 1293.73   34.55
  -2  -1  -2 1321.68   34.56
  -2   1  -2 1309.24   34.56
   2   1   2 1188.68   34.51
   2  -1   2 1303.92   34.52
   2   1   3 1267.36   33.63
  -2   1  -3 1203.85   33.74
  -2  -1  -3 1245.06   33.74
   2  -1   3 1291.63   33.75
   2   1   3 1212.81   33.73
  -2   1  -4 3024.85   82.06
   2  -1   4 3212.43   82.06
  -2  -1  -4 3207.22   82.07
   2   1   4 2941.63   82.05
   2   1   4 2964.05   81.92
   2  -1   5   17.82    1.43
  -2   1  -5   15.63    1.28
  -2  -1  -5   16.55    1.28
  -2   1  -6   59.81    2.33
   2  -1   6   62.18    2.40
  -2  -1  -6   64.55    2.33
  -2   1  -7 3475.21   90.74
  -2  -1  -7 3321.07   90.72
   2  -1   7 3546.78   90.74
   2  -1   7 3288.83   90.48
  -2   1  -8   23.56    1.94
  -2  -1  -8   22.64    1.87
   2  -1   8   22.30    2.14
   2  -1   9 1828.37   47.16
  -2   1  -9 1687.28   47.13
  -2  -1  -9 1702.76   47.13
  -2   1  -9 1737.46   46.92
  -2   1 -10   77.61    3.58
  -2  -1 -10   87.98    3.58
   2  -1  10   82.74    3.79
  -2  -1 -11 2065.15   56.94
   2  -1  11 2114.48   56.94
  -2   1 -11 2048.88   56.94
  -2   1 -11 2133.11   56.67
  -2   1 -12  127.27    4.06
  -2   1 -12  114.95    4.50
   2  -1  12  121.15    4.60
  -2  -1 -12  115.03    4.47
  -2   1 -13 1462.03   38.85
   2  -1  13 1480.96   39.21
  -2  -1 -13 1375.77   39.19
  -2   1 -13 1386.68   39.21
  -2   1 -14  467.83   12.93
  -2   1 -14  441.09   13.37
  -2  -1 -14  465.51   13.43
   2  -1  14  478.20   13.47
  -2   1 -15  620.48   16.84
   2  -1  15  636.95   17.40
  -2   1 -15  585.90   17.36
  -2  -1 -15  586.13   17.34
   2  -1  16  242.10    7.85
  -2   1 -16  221.25    7.67
  -2  -1 -16  232.96    7.76
  -2  -1 -17  239.48    8.26
  -2   1 -17  240.72    8.33
   2  -1  18  243.26    8.18
  -2   1 -18  231.30    8.15
  -2  -1 -18  224.88    8.04
   2  -1  19   71.13    5.19
  -2   1 -19   54.87    4.97
  -2  -1 -19   70.45    5.04
   2  -1  20   10.51    4.92
  -2  -1 -20   26.76    4.81
  -2   1 -20   15.48    5.02
  -2  -1 -21  555.11   16.66
  -2   1 -21  505.84   16.67
  -2  -1 -22  151.79    7.31
  -2   1 -22  135.63    7.34
  -2  -1 -23  291.38   10.53
  -2  -1 -24   25.03    6.19
  -2  -1 -25   40.78    6.54
  -2  -1 -26   10.94    6.66
  -2  -1 -27    2.82    7.05
  -2  -1 -28    8.81    7.43
  -2  -1 -29  126.79    8.88
  -2  -1 -30   -4.08    8.05
  -2  -1 -31  287.42   12.38
  -2  -1 -32   99.11    9.63
  -2  -1 -33  177.94   11.26
  -2  -1 -34  -16.56    9.74
  -2  -1 -35   -2.27   10.07
   2  -2 -36  114.39   11.13
   2  -2 -35   18.77    9.87
   2  -2 -34   58.33    9.74
   2  -2 -33    1.51    8.89
   2  -2 -32   81.91    9.16
   2  -2 -31   35.50    8.25
   2  -2 -30   43.28    7.98
   2  -2 -29  127.33    8.74
  -2  -2  28  183.06    8.18
   2  -2 -28  215.93    9.56
  -2  -2  27  108.12    6.64
  -2   2  27  100.65    5.24
   2  -2 -27  110.32    7.69
  -2  -2  26  419.37   12.13
   2  -2 -26  440.46   12.94
  -2  -2  25   18.48    5.43
  -2   2  25   11.84    3.99
   2  -2 -25   16.92    5.96
  -2  -2  24  154.58    7.07
  -2   2  24  139.83    6.04
   2  -2 -23  216.19    8.12
  -2  -2  23  219.94    8.19
  -2  -2  22  110.87    5.99
   2  -2 -22  111.53    6.24
  -2  -2  22  118.71    6.41
  -2  -2  21  552.86   15.71
   2  -2 -21  529.29   15.61
  -2  -2  20   44.58    4.82
   2  -2 -20   51.36    4.65
  -2  -2  20   45.23    4.91
  -2  -2  19   79.57    5.09
  -2  -2  19   83.49    5.05
   2  -2 -19   81.93    4.89
  -2  -2  18   36.67    4.22
   2  -2 -18   29.57    3.92
  -2  -2  17  257.92    8.60
  -2  -2  17  271.09    8.63
   2  -2 -17  271.22    8.63
  -2  -2  16  218.67    7.35
  -2  -2  16  217.80    7.29
   2  -2 -16  213.90    7.19
  -2  -2  15   31.89    3.72
   2  -2 -15   26.04    3.24
  -2  -2  15   28.26    3.45
  -2  -2  14  383.21   11.57
  -2  -2  14  412.83   11.63
   2  -2 -14  388.94   11.50
  -2  -2  13  121.45    4.99
  -2  -2  13  128.43    4.81
   2  -2 -13  130.11    4.65
  -2  -2  12   97.56    4.27
  -2  -2  12  101.46    3.95
  -2  -2  11 2304.39   63.29
  -2  -2  11 2330.09   63.24
   2  -2 -11 2369.94   63.25
  -2  -2  10  765.21   21.83
   2  -2 -10  816.64   21.74
  -2  -2  10  784.80   21.74
  -2  -2   9  399.82   11.32
   2  -2  -9  379.72   11.28
  -2  -2   8  738.61   20.82
  -2  -2   8  755.88   20.71
   2  -2  -8  770.28   20.71
  -2  -2   7 1010.43   27.37
  -2  -2   7  952.62   27.30
  -2  -2   6 5868.33  159.36
  -2  -2   6 6089.21  159.26
  -2  -2   6 5773.58  159.27
  -2  -2   5  761.18   20.69
  -2  -2   5  757.70   20.53
  -2  -2   5  747.28   20.54
  -2  -2   4 1221.76   32.56
   2  -2  -4 1184.73   32.43
  -2  -2   4 1196.42   32.42
  -2  -2   3 2858.64   77.07
  -2  -2   3 2850.94   76.93
   2  -2  -3 2861.52   76.94
  -2  -2   2 1143.90   30.10
   2  -2  -2 1109.85   29.95
  -2  -2   2 1089.64   29.94
  -2  -2   1   49.59    1.69
   2  -2  -1   45.01    1.74
   2  -2   0  477.23   12.59
  -2  -2   0  448.32   12.58
  -2  -2  -1  431.65   12.31
   2  -2   1  459.73   12.32
   2   2   1  472.64   12.39
  -2  -2  -2  463.76   12.97
   2  -2   2  459.43   12.95
   2   2   3  644.70   17.47
  -2  -2  -3  635.52   17.49
   2  -2   3  647.55   17.50
   2   2   4   78.30    2.66
  -2  -2  -4   78.02    2.74
   2  -2   4   76.30    2.79
   2  -2   5  305.82   10.43
  -2  -2  -5  325.53   10.41
   2  -2   6 3613.61   99.57
  -2  -2  -6 3504.25   99.57
   2  -2   7  141.80    4.36
  -2  -2  -7  140.46    4.54
   2  -2   7  149.41    4.65
   2  -2   8 1757.41   48.59
  -2  -2  -8 1796.61   48.79
   2  -2   8 1845.59   48.80
  -2   2  -8 1836.88   48.71
   2  -2   9   57.99    2.37
  -2  -2  -9   61.28    2.80
   2  -2   9   62.71    2.97
   2  -2  10   61.48    2.53
  -2  -2 -10   55.79    3.02
  -2  -2 -11  489.88   13.86
   2  -2  11  524.16   13.89
  -2   2 -11  534.85   13.72
  -2  -2 -12    4.53    2.52
   2  -2  12    4.96    2.71
  -2   2 -12    8.69    2.44
  -2   2 -13  161.80    5.12
   2  -2  13  151.86    5.51
  -2  -2 -13  142.02    5.37
  -2   2 -14  539.94   14.79
   2  -2  14  543.23   15.11
  -2   2 -15  721.07   19.38
   2  -2  15  708.37   19.70
  -2   2 -16  293.53    8.43
   2  -2  16  282.17    8.95
  -2   2 -17   33.82    3.31
  -2  -2 -17   32.76    4.06
   2  -2  17   39.36    4.32
  -2   2 -18  223.88    7.27
   2  -2  18  240.56    8.03
  -2  -2 -18  219.44    7.96
   2  -2  19  164.05    6.77
  -2  -2 -19  161.33    6.74
   2  -2  20   47.57    5.34
  -2  -2 -20   47.07    5.28
   2  -2  21  229.32    8.44
  -2  -2 -21  205.67    8.41
   2  -2  22  144.64    7.33
  -2  -2 -22  141.95    7.22
  -2  -2 -23    9.43    5.78
  -2  -2 -24  283.36   10.65
  -2  -2 -25   70.91    7.07
  -2  -2 -26  252.34   10.43
  -2  -2 -27    0.74    7.10
  -2  -2 -28   74.24    8.05
  -2  -2 -29   79.41    8.39
  -2  -2 -30   11.57    8.23
  -2  -2 -31    8.76    8.59
  -2  -2 -32    5.05    9.09
  -2  -2 -33   43.36    9.68
  -2  -2 -34    8.69    9.96
  -2  -2 -35    1.10   10.29
   2  -3 -36    2.59   10.09
   2   3 -36   -3.17   10.31
   2  -3 -35   -7.50    9.90
   2   3 -35    0.23    9.88
   2  -3 -34   20.48    9.58
   2   3 -34   21.67    9.66
   2   3 -33   53.68    9.48
   2  -3 -33   67.38    9.62
   2  -3 -32    2.66    8.68
   2   3 -32    8.19    8.66
   2   3 -31  110.98    9.35
   2  -3 -31  116.20    9.30
   2  -3 -30   25.16    7.94
   2   3 -30   21.58    7.96
   2   3 -29  153.15    9.25
   2  -3 -29  159.33    9.22
  -2  -3  28   15.81    6.18
   2  -3 -28   12.46    7.16
   2   3 -28    6.81    7.14
   2  -3 -27  194.55    8.70
   2   3 -27  205.13    8.70
  -2  -3  26   32.59    6.00
  -2   3  26   22.22    4.05
   2  -3 -26   17.15    6.42
   2   3 -26   29.44    6.56
  -2  -3  25   57.57    6.17
  -2   3  25   40.43    4.17
   2  -3 -25   59.14    6.37
   2   3 -25   53.47    6.46
   2  -3 -24   90.59    6.39
   2   3 -24   96.80    6.52
  -2  -3  24   80.07    6.35
   2  -3 -23  159.52    7.43
   2   3 -23  145.45    7.45
  -2  -3  23  168.64    7.56
  -2   3  23  157.65    7.48
  -2  -3  23  155.93    7.32
   2  -3 -22  593.94   17.81
   2   3 -22  594.38   17.85
  -2   3  22  603.82   17.82
  -2  -3  22  617.69   17.87
  -2  -3  22  596.88   17.62
   2  -3 -21   87.46    5.61
   2   3 -21   77.27    5.57
  -2   3  21   85.88    5.90
  -2  -3  21   98.30    5.97
  -2  -3  21   92.52    5.86
   2  -3 -20  229.34    8.67
   2   3 -20  251.13    8.74
  -2  -3  20  250.67    8.73
  -2  -3  20  257.53    8.78
  -2   3  20  246.13    8.75
  -2  -3  19  353.79   11.45
  -2   3  19  379.50   11.48
  -2  -3  19  378.47   11.49
   2   3 -19  362.65   11.42
   2  -3 -19  362.00   11.39
  -2  -3  18    3.88    4.41
  -2  -3  18    6.82    4.16
   2  -3 -18    4.07    3.81
   2   3 -18   -0.73    3.95
  -2   3  18    4.63    4.12
  -2  -3  17  889.47   25.17
  -2   3  17  919.11   25.15
  -2  -3  17  915.41   25.17
   2  -3 -17  884.67   25.15
   2   3 -17  892.49   25.17
  -2  -3  16  363.91   11.63
  -2  -3  16  389.07   11.50
  -2   3  16  406.13   11.51
   2  -3 -16  390.11   11.47
   2   3 -16  368.00   11.47
  -2  -3  15   32.65    4.09
   2   3 -15   30.25    3.32
  -2   3  15   35.47    3.54
   2  -3 -15   32.90    3.26
  -2  -3  15   34.54    3.54
  -2  -3  14  261.19    8.42
   2   3 -14  256.30    8.12
  -2  -3  14  266.64    8.19
  -2   3  14  263.49    8.16
   2  -3 -14  264.74    8.13
  -2  -3  13  121.97    5.12
  -2   3  13  123.49    4.73
  -2  -3  13  124.87    4.74
   2  -3 -13  127.62    4.64
   2   3 -13  120.12    4.64
  -2  -3  12  104.96    4.54
   2   3 -12   95.44    3.93
  -2   3  12  101.60    4.01
  -2  -3  12   97.35    4.05
   2  -3 -12   98.37    3.90
  -2  -3  11  799.74   22.69
   2  -3 -11  823.25   22.54
   2   3 -11  786.87   22.51
  -2  -3  11  825.18   22.55
  -2   3  11  853.18   22.57
  -2  -3  10  159.53    5.68
   2   3 -10  160.98    5.23
   2  -3 -10  173.34    5.25
  -2  -3  10  165.21    5.31
  -2   3  10  169.71    5.29
  -2  -3   9  541.82   15.33
  -2  -3   9  554.15   15.10
   2  -3  -9  547.31   15.08
   2   3  -9  520.69   15.07
  -2   3   9  553.90   15.08
  -2  -3   8   52.78    3.08
  -2  -3   8   45.97    2.40
  -2   3   8   46.63    2.42
  -2  -3   7   81.51    3.33
  -2   3   7   67.40    2.73
  -2  -3   7   78.35    2.82
  -2  -3   7   71.24    2.77
  -2  -3   6 1137.15   32.41
  -2  -3   6 1189.86   32.21
  -2   3   6 1199.85   32.20
  -2  -3   6 1206.33   32.23
   2   3  -5 1145.74   31.71
  -2  -3   5 1187.65   31.73
  -2  -3   5 1154.68   31.50
  -2   3   5 1135.20   31.48
  -2  -3   5 1199.09   31.51
   2   3  -4  275.37    6.97
   2   3  -4  283.23    6.77
  -2  -3   4  264.94    6.66
  -2  -3   3 2587.23   68.45
   2   3  -3 2466.38   68.45
  -2  -3   3 2570.11   68.47
  -2   3   3 2445.11   68.26
   2  -3  -3 2527.28   68.26
   2   3  -3 2563.10   68.27
  -2  -3   3 2589.71   68.25
  -2  -3   2  231.27    5.20
  -2  -3   2  168.26    4.66
   2   3  -2  195.46    4.75
  -2  -3   1  965.35   28.34
   2   3  -1 1065.74   28.38
  -2   3   1 1020.01   28.16
  -2  -3   1 1036.79   28.15
   2   3  -1 1050.46   28.15
   2  -3  -1 1088.47   28.16
   2  -3   0  375.01   10.02
  -2   3   0  343.32   10.02
  -2  -3   0  362.45   10.01
   2   3   0  370.74   10.01
   2   3   0  391.39   10.27
   2   3   0  372.88   10.22
  -2   3  -1 4097.22  114.52
   2   3   1 4149.13  114.49
   2   3   1 4197.44  114.64
   2   3   1 4164.17  114.66
  -2   3  -2  245.46    7.31
  -2  -3  -2  242.68    7.28
   2  -3   2  251.23    7.28
   2   3   2  257.56    7.29
   2   3   3 4006.30  106.10
  -2  -3  -3 4063.63  106.10
   2   3   3 3911.15  106.10
  -2   3  -3 3808.00  106.04
  -2  -3  -3 3866.39  106.03
   2  -3   3 4072.11  106.04
   2   3   3 3888.49  106.04
   2   3   4 2262.01   59.82
  -2  -3  -4 2154.74   59.79
  -2   3  -4 2106.18   59.80
  -2  -3  -4 2302.37   59.81
   2   3   4 2227.51   59.80
   2  -3   4 2252.46   59.80
  -2   3  -5  306.62    8.32
   2   3   5  324.62    8.30
  -2  -3  -5  288.69    8.32
  -2   3  -5  272.47    8.31
   2   3   5  283.24    8.32
   2  -3   5  286.59    8.32
  -2  -3  -5  305.46    8.33
  -2  -3  -6  414.91   12.02
   2  -3   6  442.24   12.05
   2   3   6  435.47   12.05
  -2   3  -6  396.97   12.03
  -2  -3  -6  425.25   11.92
  -2   3  -7  375.67    9.65
  -2  -3  -7  348.00    9.72
   2   3   7  348.99    9.74
  -2   3  -7  327.74    9.72
   2  -3   7  359.13    9.73
  -2  -3  -7  316.48    9.49
  -2   3  -7  357.04    9.83
  -2  -3  -8  645.92   18.05
   2   3   8  659.74   18.07
   2  -3   8  682.23   18.11
  -2   3  -8  683.69   18.11
   2  -3   9  110.44    3.69
  -2   3  -9  101.23    3.90
  -2  -3  -9  105.14    3.87
   2  -3   9  116.56    3.95
   2   3   9  111.52    3.99
  -2   3  -9  112.06    4.03
   2  -3  10  331.54    9.58
  -2  -3 -10  331.15    9.79
   2  -3  10  353.10    9.86
   2   3  10  347.95    9.87
  -2   3 -10  324.39    9.81
  -2   3 -10  347.97    9.84
   2  -3  11   81.42    3.35
   2   3  11   91.35    3.86
  -2  -3 -11   87.79    3.61
   2  -3  11   92.73    3.85
  -2   3 -11   87.92    3.76
  -2   3 -11   94.47    3.84
   2  -3  12   43.09    2.56
  -2   3 -12   50.25    3.33
   2  -3  12   54.30    3.30
  -2  -3 -12   47.97    3.13
   2   3  12   49.87    3.33
  -2   3 -12   43.00    3.23
   2  -3  13    8.93    2.37
  -2  -3 -13    5.74    2.72
  -2   3 -13    6.94    2.96
  -2   3 -13   11.78    2.91
   2  -3  13    2.69    3.03
   2   3  13    5.80    3.15
   2  -3  14   25.21    2.70
  -2   3 -14   34.69    3.36
  -2  -3 -14   28.01    3.33
  -2   3 -14   31.43    3.30
   2   3  14   33.60    3.53
   2  -3  14   31.89    3.53
   2  -3  15   76.11    3.61
  -2   3 -15   94.28    4.32
  -2  -3 -15   80.07    4.33
  -2   3 -15   76.44    4.33
   2  -3  15   80.17    4.52
   2   3  15   82.30    4.53
   2  -3  16   29.19    3.08
  -2  -3 -16   24.16    3.73
  -2   3 -16   14.75    3.81
   2  -3  16   13.76    3.98
   2   3  16   18.28    3.98
   2  -3  17   83.16    4.06
  -2   3 -17   88.20    4.54
  -2  -3 -17   82.04    4.78
  -2   3 -17   80.70    4.86
   2  -3  17   85.78    4.97
   2   3  17   95.69    5.11
   2  -3  18   10.67    3.30
  -2   3 -18   20.15    3.94
  -2   3 -18   11.86    4.25
  -2  -3 -18    6.16    4.19
   2   3  18    7.80    4.42
   2  -3  18    7.49    4.30
  -2   3 -19  987.01   26.22
  -2  -3 -19  936.72   26.63
  -2   3 -19  931.29   26.64
   2  -3  19 1012.07   26.63
   2   3  19  993.89   26.60
  -2   3 -20  380.45   11.37
   2  -3  20  336.62   11.09
  -2  -3 -20  380.46   11.98
  -2   3 -20  358.11   11.98
   2  -3  20  414.51   12.07
   2   3  20  400.47   12.03
   2  -3  21  711.03   21.51
  -2  -3 -21  765.59   22.27
  -2   3 -21  772.15   22.32
   2  -3  21  833.23   22.31
   2   3  21  826.68   22.29
  -2   3 -22  261.93    9.78
  -2  -3 -22  266.34    9.71
   2   3  22  275.32    9.65
   2  -3  22  279.90    9.69
   2  -3  23  113.31    5.75
  -2   3 -23  132.43    7.43
  -2  -3 -23  129.13    7.25
   2  -3  24    7.69    4.62
  -2   3 -24    5.83    6.28
  -2  -3 -24    3.61    6.16
   2  -3  25  277.38    9.73
  -2  -3 -25  306.01   11.12
  -2   3 -25  311.87   11.17
   2  -3  26   10.69    5.15
  -2  -3 -26   -2.53    6.74
  -2   3 -26   -6.06    6.85
   2  -3  27   23.92    5.39
  -2  -3 -27   28.34    7.22
  -2   3 -27   17.37    7.27
  -2   3 -28   34.99    7.69
  -2  -3 -28   38.02    7.69
  -2  -3 -29  366.00   13.74
  -2   3 -29  372.00   13.81
  -2  -3 -30   -6.41    8.40
  -2   3 -30    1.04    8.44
  -2   3 -31  123.30   10.02
  -2  -3 -31  137.86   10.13
  -2  -3 -32    4.84    9.20
  -2   3 -32   11.27    9.20
  -2   3 -33  104.37   10.50
  -2  -3 -33  109.86   10.38
  -2   3 -34    8.76   10.10
  -2  -3 -34    4.35    9.86
  -2  -3 -35   96.10   11.02
   2  -4 -36  105.91   11.23
   2  -4 -35  -10.33    9.90
   2   4 -35   -3.77   10.01
   2   4 -34   75.37   10.22
   2  -4 -34   82.30   10.03
   2  -4 -33    8.79    9.15
   2   4 -33   -1.02    9.20
   2  -4 -32   24.68    8.83
   2   4 -32   21.84    9.08
   2  -4 -31   -6.71    8.47
   2   4 -31    0.07    8.50
   2   4 -30   90.28    8.69
   2  -4 -30   97.05    8.73
   2   4 -29    7.10    7.46
   2  -4 -29   -0.06    7.55
  -2  -4  28   54.94    6.98
   2   4 -28   62.80    7.68
   2  -4 -28   57.20    7.51
  -2  -4  27   90.56    7.09
   2  -4 -27  100.63    7.57
   2   4 -27  104.31    7.54
   2   4 -26  313.89   11.34
   2  -4 -26  324.92   11.36
   2   4 -25   21.82    6.30
   2  -4 -25   19.41    6.26
  -2  -4  25   13.29    6.18
   2  -4 -24  489.97   15.30
   2   4 -24  510.20   15.43
  -2  -4  24  472.04   15.17
  -2  -4  23    6.29    5.48
   2  -4 -23   13.29    5.45
   2   4 -23   10.96    5.55
  -2   4  23    9.65    5.55
  -2  -4  23    6.69    6.04
   2  -4 -22  148.41    7.20
   2   4 -22  172.89    7.43
  -2   4  22  165.16    7.31
  -2  -4  22  165.02    7.33
  -2  -4  22  159.56    7.60
   2  -4 -21  124.11    6.33
   2   4 -21  131.50    6.50
  -2  -4  21  125.66    6.50
  -2   4  21  128.80    6.57
  -2  -4  21  120.73    6.82
   2  -4 -20  526.39   15.82
   2   4 -20  534.82   15.85
  -2  -4  20  549.64   15.87
  -2   4  20  537.98   15.82
  -2  -4  20  512.36   15.99
  -2  -4  19   33.36    4.68
  -2   4  19   26.76    4.61
   2  -4 -19   16.30    4.40
   2   4 -19   23.20    4.49
  -2  -4  19   41.20    5.32
   2  -4 -18   95.17    5.29
   2   4 -18  107.38    5.35
  -2  -4  18  110.67    5.45
  -2   4  18  107.92    5.44
  -2  -4  18  103.81    5.85
  -2  -4  17   78.43    4.70
  -2   4  17   68.23    4.66
   2  -4 -17   66.84    4.50
   2   4 -17   70.94    4.56
  -2  -4  16  172.61    6.97
   2  -4 -16  161.06    6.24
  -2  -4  16  177.35    6.39
   2   4 -16  179.65    6.35
  -2   4  16  176.28    6.36
  -2  -4  15 1245.65   35.54
  -2  -4  15 1284.35   35.39
   2  -4 -15 1275.01   35.41
  -2   4  15 1305.29   35.39
   2   4 -15 1329.78   35.43
  -2  -4  14   27.22    4.24
   2   4 -14   34.12    3.22
  -2   4  14   27.59    3.36
   2  -4 -14   32.43    3.16
  -2  -4  14   33.57    3.36
  -2  -4  13  587.63   16.15
   2   4 -13  559.82   15.82
   2  -4 -13  527.64   15.78
  -2  -4  13  564.74   15.85
  -2   4  13  570.22   15.84
  -2  -4  12   16.16    3.72
   2  -4 -12    8.19    2.57
   2   4 -12   10.93    2.59
  -2   4  12   10.56    2.72
  -2  -4  12   12.87    2.81
  -2  -4  11  421.99   12.29
  -2  -4  11  417.57   11.93
   2  -4 -11  413.53   11.86
  -2   4  11  417.79   11.91
   2   4 -11  418.38   11.86
  -2  -4  10  102.03    4.65
   2  -4 -10  105.00    3.72
  -2   4  10  107.50    3.93
  -2  -4  10  102.21    3.90
   2   4 -10  105.35    3.83
  -2  -4   9   47.21    3.59
  -2   4   9   58.37    2.83
  -2  -4   9   63.78    2.78
  -2   4   9   33.83    2.52
  -2  -4   9   36.90    2.54
  -2  -4   8  998.12   27.71
  -2  -4   8 1012.02   27.47
  -2   4   8 1030.38   27.49
  -2   4   8  993.91   27.41
  -2  -4   8  996.72   27.42
  -2  -4   7  472.39   13.88
  -2   4   7  483.88   13.48
  -2  -4   7  482.19   13.49
  -2  -4   7  484.73   13.52
  -2   4   7  509.38   13.56
  -2  -4   6 3833.42  100.13
  -2  -4   6 3666.20  100.14
   2   4  -6 3543.63  100.16
  -2   4   6 3732.31   99.87
  -2  -4   6 3723.60   99.88
  -2   4   6 3699.63   99.89
  -2  -4   6 3707.47   99.88
  -2  -4   5   70.99    3.43
   2   4  -5   66.18    3.12
  -2  -4   5   74.46    3.27
  -2   4   5   60.67    2.38
  -2  -4   5   60.96    2.43
  -2  -4   5   75.28    2.45
  -2   4   5   72.92    2.49
  -2  -4   4 1969.68   51.88
  -2  -4   4 1905.78   51.91
   2   4  -4 1893.42   51.92
   2  -4  -4 1905.11   51.63
  -2  -4   4 1841.66   51.59
  -2   4   4 1987.02   51.63
  -2  -4   3   49.60    2.67
   2   4  -3   51.70    2.62
  -2  -4   3   53.82    2.94
   2  -4  -3   55.73    2.00
  -2   4   3   51.83    1.95
  -2  -4   3   52.96    1.86
   2   4  -3   52.42    2.04
   2   4  -2 3044.00   83.43
  -2  -4   2 2967.54   83.42
   2   4  -2 3096.26   83.48
  -2  -4   2 3021.44   83.45
   2   4  -2 3135.89   83.18
  -2  -4   2 3010.52   83.16
   2  -4  -2 3154.50   83.18
  -2   4   2 3163.39   83.18
  -2  -4   1  373.40   10.97
   2   4  -1  408.21   10.93
  -2  -4   1  372.78   10.58
  -2   4   1  383.48   10.59
   2  -4  -1  364.40   10.57
   2   4  -1  407.42   10.59
  -2   4   0 1982.21   52.52
   2   4   0 1920.31   52.51
   2  -4   0 2008.65   52.52
  -2  -4   0 1891.28   52.51
   2   4   0 1980.28   52.78
   2   4   0 1915.67   52.80
  -2  -4  -1  272.29    7.87
  -2   4  -1  285.59    7.89
   2  -4   1  260.51    7.86
   2   4   1  263.93    7.86
   2   4   2   37.30    1.58
   2   4   2   34.70    2.05
   2   4   2   35.21    2.17
  -2   4  -2   38.93    1.56
  -2  -4  -2   33.65    1.53
   2   4   3  137.06    3.11
   2   4   3   92.31    2.86
   2   4   4  507.04   14.55
   2   4   4  518.21   14.54
  -2  -4  -4  506.07   14.39
  -2   4  -4  549.89   14.42
  -2  -4  -4  549.27   14.58
   2   4   4  513.67   14.42
   2  -4   4  537.16   14.42
  -2   4  -5  318.79    8.94
  -2   4  -5  276.66    8.79
  -2  -4  -5  289.10    8.80
   2  -4   5  263.19    8.79
   2   4   5  294.21    8.81
   2   4   6  719.08   19.45
  -2   4  -6  761.24   19.50
  -2  -4  -6  684.51   19.44
  -2   4  -6  716.52   19.47
   2   4   6  693.94   19.45
   2  -4   6  711.22   19.45
  -2  -4  -6  692.61   19.42
   2   4   7  826.25   21.98
  -2  -4  -7  772.19   22.04
  -2   4  -7  807.55   22.06
   2  -4   7  798.60   22.06
   2   4   7  780.84   22.06
  -2   4  -7  776.08   22.22
  -2  -4  -7  782.82   21.96
  -2   4  -8  811.95   21.07
   2   4   8  753.10   20.90
   2   4   8  753.53   21.06
   2  -4   8  755.73   21.05
  -2   4  -8  781.55   21.07
  -2  -4  -8  744.06   21.05
  -2   4  -8  773.36   21.22
   2   4   9    4.80    1.75
  -2  -4  -9    0.02    2.08
  -2   4  -9    2.30    2.14
   2   4   9    1.12    2.22
   2  -4   9    3.15    2.28
  -2   4  -9    3.17    2.63
   2  -4  10  441.51   12.64
   2   4  10  437.23   12.36
  -2   4 -10  462.40   12.77
   2   4  10  450.68   12.74
  -2  -4 -10  437.58   12.72
   2  -4  10  470.23   12.75
  -2   4 -10  457.57   12.88
   2  -4  11  322.32    9.83
   2   4  11  340.58   10.00
   2  -4  11  362.50   10.02
  -2   4 -11  344.11   10.03
  -2  -4 -11  327.78    9.97
  -2   4 -11  353.11   10.15
   2  -4  12 1582.43   44.57
  -2   4 -12 1695.23   44.81
   2   4  12 1674.56   44.75
   2  -4  12 1702.94   44.76
  -2  -4 -12 1574.17   44.75
  -2   4 -12 1650.13   44.78
   2  -4  13  118.89    4.74
  -2   4 -13  138.93    5.09
  -2   4 -13  129.75    5.28
  -2  -4 -13  133.57    5.06
   2  -4  13  136.55    5.14
   2   4  13  141.13    5.23
   2  -4  14  578.20   17.39
  -2   4 -14  684.16   17.78
  -2   4 -14  617.39   17.72
  -2  -4 -14  605.39   17.71
   2  -4  14  642.88   17.73
   2   4  14  646.30   17.75
  -2   4 -15  490.48   13.52
  -2   4 -15  459.55   13.48
  -2  -4 -15  444.29   13.43
   2   4  15  481.07   13.51
   2  -4  15  494.92   13.51
   2  -4  16  858.05   25.98
  -2   4 -16 1029.45   26.37
  -2  -4 -16  913.71   26.38
  -2   4 -16  942.71   26.42
   2   4  16  986.21   26.40
   2  -4  16  999.68   26.41
  -2   4 -17  400.87   11.64
  -2  -4 -17  373.32   11.68
  -2   4 -17  389.74   11.75
   2  -4  17  406.36   11.72
   2   4  17  410.59   11.80
  -2   4 -18  911.46   23.92
  -2  -4 -18  845.39   24.08
  -2   4 -18  851.89   24.13
   2   4  18  891.89   24.09
   2  -4  18  910.01   24.07
  -2   4 -19  398.62   11.48
  -2  -4 -19  358.02   11.63
  -2   4 -19  369.59   11.74
   2  -4  19  394.46   11.68
   2   4  19  371.37   11.68
   2  -4  20   43.58    4.23
  -2   4 -20   48.09    5.02
  -2  -4 -20   43.11    5.13
  -2   4 -20   45.38    5.26
   2   4  20   48.16    5.41
   2  -4  20   59.61    5.44
  -2   4 -21   37.86    5.16
   2  -4  21   39.06    4.35
  -2  -4 -21   38.65    5.45
  -2   4 -21   35.81    5.44
   2  -4  21   36.59    5.50
   2   4  21   46.85    5.66
   2  -4  22   25.82    4.45
  -2  -4 -22   37.31    5.89
  -2   4 -22   39.36    5.94
   2  -4  22   36.69    5.83
   2   4  22   26.87    5.74
   2  -4  23   36.54    4.75
  -2  -4 -23   28.87    6.20
  -2   4 -23   35.90    6.25
   2  -4  24   20.92    4.90
  -2  -4 -24   27.02    6.39
  -2   4 -24   25.58    6.46
   2  -4  25   20.35    5.16
  -2   4 -25   25.08    6.69
  -2  -4 -25   27.51    6.73
   2  -4  26   96.98    6.12
  -2  -4 -26  111.36    7.94
  -2   4 -26  103.99    8.03
  -2   4 -27    9.35    7.41
  -2  -4 -27   -5.19    7.27
  -2  -4 -28  207.14   10.23
  -2   4 -28  214.50   10.30
  -2  -4 -29   24.32    8.09
  -2   4 -29    4.81    8.19
  -2   4 -30   -4.76    8.57
  -2  -4 -30    0.41    8.44
  -2   4 -31   33.90    8.98
  -2  -4 -31   31.92    9.07
  -2  -4 -32    4.27    9.13
  -2   4 -32   -9.31    9.21
  -2  -4 -33   23.94    9.75
  -2   4 -33   16.38    9.73
  -2  -4 -34   29.89   10.20
  -2   4 -34   49.84   10.25
   2  -5 -35   54.92   10.66
   2   5 -35   46.30   10.46
   2  -5 -34   17.44    9.87
   2   5 -34   34.41    9.77
   2  -5 -33   11.96    9.34
   2   5 -33    5.18    9.13
   2  -5 -32   46.96    9.37
   2   5 -32   31.70    8.98
   2   5 -31    5.37    8.67
   2  -5 -31    4.97    8.61
   2  -5 -30    2.10    8.12
   2   5 -30    8.39    8.15
   2  -5 -29   16.24    7.76
   2   5 -29    5.37    7.75
   2  -5 -28   11.44    7.27
   2   5 -28    5.94    7.19
  -2  -5  28    1.80    6.99
   2  -5 -27   10.53    7.02
   2   5 -27    2.16    6.99
  -2  -5  27    9.97    6.91
   2   5 -26    3.80    6.63
   2  -5 -26   -5.61    6.63
  -2  -5  26    2.44    6.78
   2  -5 -25   92.92    7.11
   2   5 -25   98.39    7.19
  -2  -5  25   90.45    7.31
   2  -5 -24   92.41    6.89
   2   5 -24  105.15    6.95
  -2  -5  24   95.16    7.19
   2   5 -23  515.38   15.20
   2  -5 -23  480.76   15.24
  -2  -5  23  498.63   15.21
  -2   5  23  485.94   15.13
  -2  -5  23  471.14   15.29
  -2  -5  22   31.17    5.65
   2   5 -22   34.33    5.55
   2  -5 -22   32.93    5.31
  -2   5  22   35.61    5.52
  -2  -5  22   29.98    6.29
   2   5 -21  374.53   11.98
   2  -5 -21  369.67   11.91
  -2  -5  21  374.63   11.92
  -2   5  21  375.53   11.88
  -2  -5  21  356.71   12.25
   2   5 -20   -1.39    4.75
  -2   5  20   13.67    4.84
  -2  -5  20    7.05    4.87
   2  -5 -20   -0.21    4.79
  -2  -5  20   -3.61    5.91
   2   5 -19 1685.36   45.70
   2  -5 -19 1615.65   45.68
  -2  -5  19 1697.06   45.69
  -2   5  19 1678.71   45.63
  -2  -5  19 1628.57   45.82
   2   5 -18  559.22   15.95
   2  -5 -18  533.53   15.95
  -2  -5  18  553.12   15.97
  -2   5  18  545.54   15.93
  -2  -5  18  525.04   16.36
   2   5 -17 1113.07   31.10
   2  -5 -17 1105.03   31.12
  -2   5  17 1124.72   31.07
  -2  -5  17 1150.16   31.11
  -2  -5  17 1113.92   31.35
  -2  -5  16   14.73    4.95
   2  -5 -16   10.79    3.47
  -2   5  16    5.33    3.66
  -2  -5  16    6.10    3.71
   2   5 -16    7.32    3.63
  -2  -5  15   67.61    5.17
   2  -5 -15   53.22    3.86
  -2   5  15   52.90    3.97
   2   5 -15   53.73    3.85
  -2  -5  15   54.65    3.95
  -2  -5  14  424.13   13.14
  -2  -5  14  426.58   12.60
  -2   5  14  437.91   12.60
   2   5 -14  442.72   12.60
   2  -5 -14  431.27   12.59
  -2  -5  13  244.53    8.23
  -2   5  13  233.15    7.44
  -2  -5  13  236.76    7.49
   2   5 -13  240.96    7.44
   2  -5 -13  231.61    7.41
  -2  -5  12  127.74    5.49
   2   5 -12  128.68    5.29
   2  -5 -12  101.99    4.40
  -2   5  12  114.81    4.49
  -2  -5  12  118.13    4.49
   2   5 -12  110.24    4.37
  -2  -5  11  285.56    8.18
   2   5 -11  273.98    7.94
  -2  -5  11  270.46    7.97
  -2  -5  11  232.93    7.29
  -2   5  11  230.20    7.31
   2  -5 -11  193.34    7.13
   2   5 -11  231.52    7.18
  -2  -5  10  311.12    9.69
  -2  -5  10  293.05    9.54
  -2  -5  10  310.61    9.08
  -2   5  10  307.89    9.19
  -2   5  10  326.06    9.07
  -2  -5  10  307.32    9.14
  -2  -5   9  133.67    5.34
  -2  -5   9  137.66    5.15
  -2  -5   9  164.94    4.52
  -2  -5   9   96.40    4.25
  -2   5   9   93.10    4.25
  -2   5   9  142.36    4.45
  -2  -5   8 1726.59   46.97
  -2  -5   8 1689.76   46.67
  -2   5   8 1748.57   46.66
  -2  -5   8 1699.78   47.02
  -2   5   8 1745.94   46.73
  -2  -5   8 1721.27   46.70
  -2  -5   7  224.38    7.00
  -2   5   7  220.37    6.36
  -2  -5   7  218.70    6.36
  -2  -5   7  210.69    7.11
  -2  -5   7  210.41    6.35
  -2   5   7  215.47    6.41
   2   5  -6   56.13    3.36
  -2  -5   6   64.66    3.47
  -2   5   6   56.60    2.40
  -2  -5   6   56.54    2.41
  -2  -5   6   60.82    3.72
  -2  -5   6   58.36    2.35
  -2   5   6   60.61    2.45
  -2  -5   5  135.98    5.02
   2   5  -5  145.91    5.08
  -2   5   5  136.63    4.30
  -2  -5   5  138.50    4.32
  -2  -5   5  156.57    5.30
  -2  -5   5  146.94    4.32
  -2   5   5  153.99    4.39
   2   5  -4    1.01    2.36
  -2  -5   4    1.54    2.53
  -2  -5   4    1.80    1.28
  -2   5   4    2.50    1.28
  -2  -5   4    3.01    2.89
  -2  -5   4    2.29    1.26
  -2   5   4    2.95    1.39
   2   5  -3  754.95   21.01
  -2  -5   3  761.76   21.04
   2   5  -3  725.65   21.08
   2  -5  -3  761.73   20.65
   2   5  -3  748.42   20.66
  -2  -5   3  776.99   21.13
  -2   5   3  772.01   20.63
  -2  -5   3  764.98   20.61
  -2  -5   2  893.59   24.25
   2   5  -2  865.75   24.22
   2   5  -2  913.23   24.32
  -2  -5   2  896.80   23.83
  -2   5   2  846.82   23.84
   2  -5  -2  884.49   23.85
   2   5  -2  888.24   23.85
   2   5  -1 2007.86   55.22
   2   5  -1 2000.82   55.17
  -2  -5   1 2004.46   55.16
  -2  -5   1 2012.71   54.80
  -2   5   1 2080.78   54.82
   2   5  -1 2012.47   54.81
   2  -5  -1 2061.18   54.81
   2   5   0  658.87   18.39
   2   5   0  715.07   18.51
  -2   5   0  662.81   18.03
   2  -5   0  650.06   18.02
   2   5   0  670.51   18.02
  -2  -5  -1 1363.55   39.21
  -2   5  -1 1487.39   39.23
   2   5   1 1424.21   39.20
   2  -5   1 1548.24   39.22
   2   5   1 1469.60   39.54
   2   5   1 1432.18   39.58
   2   5   2   45.72    1.75
   2  -5   2   31.37    1.69
  -2  -5  -2   64.74    3.02
  -2  -5  -2   36.38    1.66
  -2   5  -2   34.54    1.73
   2   5   2   61.46    2.74
   2   5   2   55.66    2.48
   2  -5   3    6.62    1.30
   2   5   3    4.77    1.38
   2   5   3    5.44    1.97
   2   5   3    3.01    2.13
  -2  -5  -3    4.27    1.23
  -2   5  -3    4.08    1.26
  -2   5  -3    3.97    2.24
  -2  -5  -3    4.35    2.57
   2   5   4  122.53    4.18
  -2   5  -4  120.27    4.21
   2   5   4  128.60    4.25
  -2  -5  -4  120.95    3.74
  -2   5  -4  129.05    3.77
   2  -5   4  113.65    3.73
  -2  -5  -4  127.18    4.39
   2   5   4  112.37    3.78
  -2   5  -5   42.26    2.51
   2   5   5   39.34    2.54
  -2   5  -5   38.88    1.99
  -2  -5  -5   35.77    1.92
   2  -5   5   34.68    2.03
   2   5   5   38.63    2.03
  -2  -5  -5   38.82    2.79
   2   5   6  147.15    4.68
  -2   5  -6  160.45    4.66
   2  -5   6  129.57    4.39
  -2   5  -6  147.13    4.44
  -2  -5  -6  128.77    4.37
   2   5   6  139.36    4.44
  -2  -5  -6  139.02    4.73
   2   5   7  640.21   16.82
  -2   5  -7  660.81   16.90
   2  -5   7  590.04   16.74
  -2  -5  -7  566.61   16.72
   2   5   7  604.82   16.74
  -2   5  -7  596.61   16.75
  -2  -5  -7  603.37   16.77
   2   5   8 1863.19   51.25
  -2   5  -8 2002.08   51.39
  -2   5  -8 1949.72   51.56
  -2   5  -8 1913.28   51.31
   2   5   8 1826.05   51.28
  -2  -5  -8 1858.69   51.30
   2  -5   8 1887.46   51.29
  -2   5  -9   13.10    2.67
   2   5   9   20.39    2.31
  -2  -5  -9    9.31    2.35
  -2   5  -9   10.45    2.39
   2   5   9    9.23    2.33
   2  -5   9    8.39    2.44
  -2   5  -9   21.55    3.18
   2   5  10 2716.34   75.31
   2  -5  10 2886.36   75.50
  -2  -5 -10 2756.21   75.50
  -2   5 -10 2877.10   75.53
   2   5  10 2728.71   75.47
  -2   5 -10 2841.32   75.69
   2   5  11  693.96   19.70
  -2   5 -11  751.02   20.31
   2   5  11  715.58   19.99
   2  -5  11  746.12   20.03
  -2  -5 -11  700.04   20.01
  -2   5 -11  735.73   20.03
   2   5  12  628.86   18.07
   2  -5  12  641.32   18.39
  -2   5 -12  678.76   18.50
  -2   5 -12  698.28   18.76
  -2  -5 -12  644.20   18.47
   2  -5  12  694.81   18.50
   2   5  12  668.12   18.47
   2   5  13  279.09    8.34
   2  -5  13  277.89    8.88
  -2   5 -13  295.80    9.02
  -2  -5 -13  294.68    9.04
  -2   5 -13  314.58    9.40
   2   5  13  305.14    9.06
   2  -5  13  309.72    9.09
   2  -5  14  324.40   10.28
  -2   5 -14  348.08   10.47
  -2  -5 -14  341.96   10.45
  -2   5 -14  345.17   10.70
   2   5  14  353.46   10.49
   2  -5  14  363.81   10.51
  -2   5 -15   73.00    4.96
   2  -5  15   65.89    4.26
  -2   5 -15   71.82    4.40
  -2  -5 -15   70.64    4.31
   2  -5  15   78.94    4.50
   2   5  15   75.36    4.38
  -2   5 -16  155.92    6.30
   2  -5  16  138.01    5.53
  -2  -5 -16  134.11    5.89
  -2   5 -16  131.92    5.91
   2  -5  16  130.15    5.87
   2   5  16  136.37    5.93
  -2   5 -17  155.96    6.57
   2  -5  17  134.23    5.80
  -2  -5 -17  146.72    6.39
  -2   5 -17  143.56    6.44
   2   5  17  159.37    6.36
   2  -5  17  145.98    6.30
  -2  -5 -18  103.09    6.03
  -2   5 -18   97.23    5.87
   2  -5  18  106.91    5.89
   2   5  18  104.13    5.95
  -2   5 -19  185.42    7.56
   2  -5  19  164.36    6.65
  -2   5 -19  175.67    7.35
  -2  -5 -19  174.20    7.34
   2   5  19  183.49    7.34
   2  -5  19  187.54    7.36
   2  -5  20   28.80    4.40
  -2   5 -20   29.66    5.37
  -2  -5 -20   23.15    5.30
  -2   5 -20   24.98    5.30
   2  -5  20   29.29    5.25
   2   5  20   25.47    5.28
  -2   5 -21   75.09    6.12
   2  -5  21   68.20    5.01
  -2  -5 -21   69.62    6.16
  -2   5 -21   63.82    6.12
   2  -5  21   64.93    5.88
   2   5  21   68.62    5.87
   2  -5  22   45.26    4.93
  -2  -5 -22   31.46    6.07
  -2   5 -22   39.83    5.91
   2   5  22   40.81    6.06
   2  -5  22   32.11    5.98
   2  -5  23  112.43    6.10
  -2   5 -23  118.52    7.07
  -2  -5 -23  124.49    7.38
  -2   5 -23  118.44    7.34
   2  -5  24    3.71    5.05
  -2   5 -24    6.69    6.48
  -2  -5 -24   12.92    6.46
  -2   5 -25  258.08   10.10
  -2  -5 -25  244.34   10.05
   2  -5  26   43.44    5.83
  -2  -5 -26   61.18    7.50
  -2   5 -26   49.01    7.39
  -2  -5 -27   54.20    7.87
  -2   5 -27   48.10    7.65
  -2  -5 -28  119.41    9.01
  -2   5 -28  118.97    8.97
  -2  -5 -29  122.28    9.51
  -2   5 -29  154.00    9.60
  -2   5 -30  118.73    9.64
  -2  -5 -30  115.62    9.70
  -2  -5 -31   49.97    9.46
  -2   5 -31   54.31    9.18
  -2   5 -32    1.61    9.36
  -2  -5 -32   11.91    9.43
  -2  -5 -33    8.75    9.71
  -2   5 -33    7.82    9.85
  -2  -5 -34   59.15   10.67
  -2   5 -34   74.55   10.73
   2   6 -35  203.47   12.25
  -2  -6  35  168.09   12.43
   2  -6 -35  219.11   12.36
  -2   6  35  165.61   12.38
   2  -6 -34   32.61   10.11
   2   6 -34   29.06    9.88
   2  -6 -33  104.98   10.30
   2   6 -33   94.95   10.11
   2   6 -32   47.15    9.12
   2  -6 -32   49.46    9.32
   2   6 -31   28.16    8.71
   2  -6 -31   47.64    8.89
   2  -6 -30   34.59    8.32
   2   6 -30   30.21    8.45
   2   6 -29   24.39    7.89
   2  -6 -29   23.82    8.10
  -2  -6  28   26.39    7.69
   2  -6 -28   14.70    7.62
   2   6 -28    2.59    7.41
  -2  -6  27   34.61    7.56
   2   6 -27   33.19    7.23
   2  -6 -27   21.94    7.34
  -2  -6  26   64.16    7.58
  -2  -6  26   49.01    7.82
   2   6 -26   58.23    7.19
   2  -6 -26   60.79    7.33
   2  -6 -25   71.78    7.02
   2   6 -25   81.41    7.04
  -2  -6  25   70.79    7.70
   2   6 -24   93.86    6.91
   2  -6 -24   97.64    7.00
  -2  -6  24   88.54    7.72
   2   6 -23   18.12    5.69
   2  -6 -23   26.16    5.72
  -2  -6  23   16.02    5.92
  -2   6  23   20.70    5.78
  -2  -6  23   22.37    6.75
   2   6 -22    0.64    5.35
   2  -6 -22    4.64    5.38
  -2   6  22    1.08    5.30
  -2  -6  22    1.17    5.44
  -2  -6  22    1.48    6.43
   2  -6 -21    7.58    5.03
   2   6 -21    9.13    5.01
  -2  -6  21   14.37    6.28
  -2  -6  21    6.35    5.31
  -2   6  21    9.22    5.16
  -2  -6  20   91.37    6.61
   2  -6 -20   94.93    5.80
   2   6 -20  101.51    5.78
  -2  -6  20   97.01    6.90
  -2   6  20   94.41    5.81
  -2  -6  20   98.08    5.89
  -2  -6  19   46.83    6.18
  -2  -6  19   32.98    5.84
  -2   6  19   21.25    4.71
   2  -6 -19    3.33    4.64
  -2  -6  19   21.71    4.83
   2   6 -19   21.20    4.73
  -2  -6  18  525.65   17.14
   2  -6 -18  575.94   16.80
   2   6 -18  579.87   16.79
  -2  -6  18  565.98   17.32
  -2  -6  18  603.31   16.86
  -2   6  18  590.64   16.77
  -2  -6  17 1113.92   33.85
   2  -6 -17 1213.91   33.65
   2   6 -17 1226.26   33.63
  -2  -6  17 1221.17   34.05
  -2  -6  17 1265.90   33.67
  -2   6  17 1238.17   33.61
   2  -6 -16  145.24    5.78
   2   6 -16  141.31    5.74
  -2  -6  16  136.68    7.10
  -2  -6  16  144.43    5.84
  -2   6  16  142.50    5.78
   2   6 -15  795.25   22.37
  -2  -6  15  742.61   22.22
   2  -6 -15  768.85   21.85
   2   6 -15  807.24   21.85
  -2  -6  15  769.25   22.40
  -2  -6  15  783.44   21.85
  -2   6  15  779.23   21.82
  -2  -6  14  340.14   11.29
   2   6 -14  367.70   11.17
  -2  -6  14  326.25   11.00
  -2  -6  14  336.63   10.42
   2  -6 -14  357.72   10.42
   2   6 -14  356.04   10.39
  -2   6  14  343.17   10.42
  -2  -6  13   40.88    5.04
   2   6 -13   39.35    4.46
  -2  -6  13   30.49    4.49
  -2   6  13   30.47    3.28
   2   6 -13   27.42    3.16
  -2  -6  13   26.91    3.29
   2  -6 -13   19.34    3.13
  -2  -6  12  921.84   26.44
   2   6 -12  919.58   26.41
  -2  -6  12  917.12   26.27
  -2   6  12  952.20   25.89
  -2  -6  12  942.94   25.90
   2  -6 -12  964.83   25.91
  -2   6  12  936.15   26.05
  -2  -6  11  259.74    8.61
  -2  -6  11  231.48    8.35
  -2  -6  11  252.52    7.75
  -2  -6  11  248.62    7.60
  -2   6  11  252.35    7.60
  -2   6  11  246.43    7.82
  -2  -6  10  262.96    8.69
  -2  -6  10  265.87    8.07
  -2   6  10  252.67    8.00
  -2  -6  10  288.32    8.13
  -2  -6  10  285.95    9.07
  -2   6  10  268.76    8.20
  -2  -6   9  349.82   10.41
  -2  -6   9  347.81    9.85
  -2   6   9  344.44    9.82
  -2  -6   9  348.30   10.76
  -2  -6   9  336.85    9.87
  -2   6   9  332.91    9.89
  -2  -6   8   61.99    4.10
  -2  -6   8   44.64    2.84
  -2   6   8   45.64    2.80
  -2  -6   8   70.66    4.64
  -2  -6   8   75.10    2.89
  -2   6   8   67.71    2.97
  -2  -6   7  548.09   15.87
   2   6  -7  537.59   16.01
  -2   6   7  555.38   15.36
  -2  -6   7  541.74   15.36
  -2  -6   7  588.86   16.14
  -2  -6   7  567.86   15.35
  -2   6   7  562.68   15.40
   2   6  -6  106.36    4.67
  -2  -6   6  107.44    4.68
  -2   6   6  109.65    3.56
  -2  -6   6  101.83    3.55
  -2  -6   6  113.32    5.10
  -2  -6   6  109.14    3.55
  -2   6   6  107.99    3.63
   2   6  -5  176.19    6.23
  -2  -6   5  189.87    6.23
  -2  -6   5  175.92    5.31
  -2   6   5  176.61    5.29
  -2  -6   5  183.53    6.55
  -2   6   5  190.63    5.35
  -2  -6   5  180.87    5.30
   2   6  -4  858.59   23.91
   2   6  -4  860.34   23.82
  -2  -6   4  882.50   23.85
  -2  -6   4  867.04   23.32
  -2   6   4  864.41   23.30
  -2  -6   4  886.04   23.96
  -2   6   4  880.38   23.32
  -2  -6   4  817.75   23.28
   2   6  -3  230.71    7.35
  -2  -6   3  237.86    7.39
   2   6  -3  234.71    7.23
  -2   6   3  235.00    6.49
  -2  -6   3  234.02    6.51
  -2   6   3  225.66    6.53
  -2  -6   3  230.50    6.49
  -2  -6   2  719.94   19.40
  -2   6   2  724.73   19.41
   2   6  -2  687.25   20.01
  -2  -6   2  713.43   19.98
   2   6  -2  689.84   19.91
   2   6  -2  710.93   19.42
   2  -6  -2  720.49   19.42
   2   6  -1    2.05    2.25
   2   6  -1   -0.03    2.64
  -2   6   1    0.15    1.18
  -2  -6   1    1.32    1.11
   2   6  -1    1.64    1.19
   2  -6  -1    1.88    1.20
  -2  -6   0   18.06    1.28
  -2   6   0   20.25    1.29
   2   6   0   17.04    2.75
   2   6   0   18.74    1.28
   2  -6   0   18.86    1.29
   2   6   0   18.46    2.38
   2  -6   1  478.40   13.13
   2   6   1  479.09   13.12
  -2   6  -1  507.41   13.79
  -2  -6  -1  505.97   13.82
  -2   6  -1  507.71   13.15
  -2  -6  -1  448.68   13.13
   2   6   1  484.35   13.73
   2   6   1  490.67   13.68
   2   6   2  148.97    4.32
   2  -6   2  161.20    4.34
  -2   6  -2  146.48    5.27
  -2  -6  -2  147.87    5.41
  -2  -6  -2  135.49    4.31
  -2   6  -2  146.06    4.33
   2   6   2  151.23    5.19
   2   6   2  138.76    5.03
   2  -6   3  458.84   12.41
   2   6   3  440.11   12.42
  -2   6  -3  460.99   13.15
  -2  -6  -3  479.61   13.03
  -2  -6  -3  434.94   12.45
  -2   6  -3  462.50   12.46
   2   6   3  472.38   13.00
   2   6   3  451.07   12.92
   2  -6   4  275.02    7.94
   2   6   4  283.86    8.50
   2   6   4  290.10    8.53
  -2  -6  -4  270.50    7.98
  -2   6  -4  290.60    7.99
  -2  -6  -4  285.13    8.57
  -2   6  -4  261.79    8.69
   2   6   5  172.59    5.75
  -2  -6  -5  167.44    5.20
  -2   6  -5  175.63    5.20
   2  -6   5  169.77    5.19
  -2  -6  -5  167.00    5.89
   2   6   5  172.09    5.20
   2   6   6  822.05   22.37
  -2   6  -6  822.03   22.12
  -2  -6  -6  773.70   22.11
  -2  -6  -6  806.20   22.36
   2   6   6  785.18   22.11
   2  -6   6  793.54   22.11
  -2   6  -7 1140.17   29.21
   2   6   7 1049.88   29.15
  -2  -6  -7 1044.81   28.99
  -2   6  -7 1078.59   28.99
   2  -6   7 1046.64   28.97
   2   6   7 1043.07   28.97
  -2  -6  -8  134.45    4.77
   2  -6   8  140.47    4.79
  -2   6  -8  138.51    4.75
   2   6   8  138.59    4.76
  -2   6  -8  155.75    5.16
   2   6   8  151.34    5.12
   2   6   9  791.75   22.49
  -2   6  -9  865.64   22.68
  -2  -6  -9  797.54   22.48
   2   6   9  817.54   22.47
   2  -6   9  812.09   22.47
  -2   6  -9  812.44   22.48
  -2   6  -9  829.91   22.91
   2   6  10   88.39    3.87
  -2   6 -10   94.82    4.87
   2  -6  10   86.27    3.80
  -2   6 -10   86.05    3.81
  -2  -6 -10   79.52    3.78
   2   6  10   79.72    3.81
   2   6  11   84.59    3.57
  -2   6 -11   57.47    3.61
  -2  -6 -11   63.28    3.69
  -2   6 -11   86.26    4.87
   2  -6  11   53.87    3.61
   2   6  11   62.78    3.64
   2   6  12  300.83    9.11
  -2  -6 -12  296.28    9.39
  -2   6 -12  314.30    9.40
  -2   6 -12  328.64   10.04
   2   6  12  308.91    9.39
   2  -6  12  323.45    9.41
   2   6  13   82.38    3.58
  -2  -6 -13   70.02    4.19
  -2   6 -13   72.28    4.14
  -2   6 -13   73.87    5.14
   2  -6  13   73.80    4.24
   2   6  13   72.38    4.17
   2   6  14  401.25   12.15
  -2  -6 -14  424.47   12.73
  -2   6 -14  437.37   12.73
  -2   6 -14  468.70   13.20
   2   6  14  440.82   12.71
   2  -6  14  449.50   12.72
   2   6  15    7.48    2.62
   2  -6  15    1.96    3.96
  -2   6 -15    2.53    3.91
  -2  -6 -15    2.45    3.89
  -2   6 -15    3.64    4.75
   2  -6  15    1.57    3.82
   2   6  15    8.66    3.91
  -2   6 -16  821.87   22.60
   2  -6  16  756.58   22.11
  -2   6 -16  778.70   22.30
  -2  -6 -16  768.79   22.33
   2   6  16  786.88   22.22
   2  -6  16  825.13   22.32
  -2   6 -17  143.33    6.90
   2  -6  17  138.16    6.09
  -2  -6 -17  140.41    6.33
  -2   6 -17  139.16    6.31
   2   6  17  144.76    6.34
   2  -6  17  144.01    6.32
  -2   6 -18  780.46   21.67
   2  -6  18  696.28   21.12
  -2  -6 -18  726.09   21.46
  -2   6 -18  747.99   21.45
   2   6  18  756.73   21.37
   2  -6  18  798.63   21.47
  -2   6 -19   10.87    5.65
   2  -6  19    5.07    4.61
  -2  -6 -19   10.03    5.18
  -2   6 -19   11.51    5.00
   2  -6  19   14.20    5.06
   2   6  19    6.69    4.96
  -2   6 -20  329.11   11.02
  -2   6 -20  311.00   10.73
  -2  -6 -20  308.21   10.76
   2  -6  20  342.37   10.73
   2   6  20  323.95   10.60
   2  -6  21   10.44    4.93
  -2   6 -21   11.93    6.09
  -2  -6 -21    9.51    5.76
  -2   6 -21   14.95    5.61
   2  -6  21   13.30    5.50
   2   6  21   14.68    5.49
  -2   6 -22    7.35    6.41
   2  -6  22    2.86    5.10
  -2  -6 -22    7.75    5.86
  -2   6 -22    4.86    5.73
   2   6  22   -1.22    5.74
  -2   6 -23   34.43    6.61
   2  -6  23   27.36    5.56
  -2  -6 -23   38.51    6.40
  -2   6 -23   30.46    6.26
   2  -6  24   72.63    6.21
  -2   6 -24   86.53    7.26
  -2  -6 -24   84.77    7.30
  -2   6 -24   82.42    7.13
   2  -6  25   70.71    6.29
  -2  -6 -25   80.67    7.54
  -2   6 -25   75.63    7.43
  -2   6 -26    4.14    7.15
  -2  -6 -26    9.13    7.21
  -2  -6 -27  453.08   15.26
  -2   6 -27  436.60   15.19
  -2   6 -28   -3.12    8.02
  -2  -6 -28   -1.03    8.11
  -2  -6 -29  168.46   10.05
  -2   6 -29  147.74    9.91
  -2  -6 -30   -1.98    8.75
  -2   6 -30    6.05    8.62
  -2   6 -31   25.61    9.19
  -2  -6 -31   24.67    9.29
  -2  -6 -32   -0.29    9.63
  -2   6 -32   19.61    9.58
  -2  -6 -33   -8.66   10.07
  -2   6 -33    8.72   10.01
  -2   6 -34   86.94   10.97
  -2  -6 -34  100.33   11.13
  -2   7  35   21.40   10.60
  -2  -7  35    0.08   10.76
  -2   7  34   66.10   10.73
  -2  -7  34   52.49   10.61
  -2   7  33   12.65    9.96
  -2  -7  33   -8.51    9.95
   2  -7 -33  -10.99    9.66
   2   7 -32  159.55   10.68
   2  -7 -32  175.59   10.88
  -2   7  32  170.30   11.28
   2  -7 -31   96.68    9.67
   2   7 -31   99.78    9.51
   2  -7 -30  439.61   15.57
   2   7 -30  428.74   15.32
   2   7 -29   96.56    8.73
   2  -7 -29   87.40    8.77
   2  -7 -28  200.30   10.04
   2   7 -28  196.82    9.99
   2  -7 -27    4.91    7.14
   2   7 -27   11.36    7.19
  -2  -7  26   49.76    8.04
  -2   7  26   43.95    4.75
   2  -7 -26   65.88    7.45
   2   7 -26   61.32    7.21
  -2   7  25   18.59    4.59
  -2  -7  25   22.74    7.71
   2  -7 -25   21.54    6.67
   2   7 -25   29.98    6.47
  -2  -7  24   29.42    7.49
  -2  -7  24   18.41    7.13
   2  -7 -24   23.42    6.40
   2   7 -24   15.28    6.29
  -2  -7  23    3.06    6.89
   2  -7 -23   -5.98    5.98
   2   7 -23   -6.06    5.80
  -2  -7  23   -1.76    7.20
  -2   7  23   -6.89    5.67
  -2  -7  22    1.08    6.60
   2  -7 -22    6.59    5.62
   2   7 -22   -4.10    5.55
  -2  -7  22    1.85    7.14
  -2   7  22    0.65    5.48
  -2  -7  22   -6.12    5.60
  -2  -7  21  146.78    8.03
   2   7 -21  155.92    7.18
   2  -7 -21  149.45    7.15
  -2  -7  21  155.15    8.50
  -2   7  21  151.20    7.09
  -2  -7  21  156.46    7.25
  -2  -7  20   12.60    6.09
   2  -7 -20   12.97    5.00
   2   7 -20   14.60    4.91
  -2  -7  20   21.09    6.75
  -2  -7  20   16.73    5.15
  -2   7  20   16.85    5.07
  -2  -7  19   23.61    5.87
   2  -7 -19    9.49    4.75
   2   7 -19   14.37    4.70
  -2  -7  19   27.07    6.46
  -2   7  19   12.85    4.76
  -2  -7  19   13.40    4.85
  -2  -7  18   56.72    6.10
   2   7 -18   64.86    4.87
   2  -7 -18   71.87    5.04
  -2  -7  18   65.29    6.67
  -2   7  18   67.83    5.03
  -2  -7  18   68.47    5.16
  -2  -7  17    5.93    6.05
  -2  -7  17    4.80    5.44
   2   7 -17    2.23    4.03
  -2   7  17    1.98    4.15
   2  -7 -17    0.21    4.07
  -2  -7  17    0.78    4.23
  -2  -7  16   12.90    5.85
   2   7 -16   12.38    5.52
  -2  -7  16    7.79    5.17
  -2  -7  16   12.10    4.15
   2   7 -16    7.06    3.73
  -2   7  16    8.58    3.98
   2  -7 -16    1.94    3.83
  -2  -7  15   76.48    5.88
   2   7 -15   94.25    6.12
   2  -7 -15   79.82    4.61
  -2  -7  15  100.21    6.44
  -2   7  15   86.29    4.77
  -2  -7  15   94.66    4.79
  -2  -7  14  371.70   12.26
   2   7 -14  413.05   12.58
  -2   7  14  388.04   11.93
  -2  -7  14  402.22   11.77
  -2  -7  14  389.55   12.59
  -2  -7  14  387.93   11.61
  -2   7  14  385.44   11.60
  -2  -7  13  139.43    6.51
   2   7 -13  165.32    6.88
  -2  -7  13  155.78    5.81
  -2   7  13  149.41    5.93
  -2  -7  13  141.26    7.14
  -2   7  13  142.65    5.53
  -2  -7  13  147.38    5.57
  -2  -7  12  603.35   18.46
  -2   7  12  641.57   18.13
  -2  -7  12  641.60   18.00
  -2  -7  12  677.30   18.08
  -2  -7  12  633.22   18.77
  -2   7  12  636.61   17.97
  -2  -7  11  680.93   19.81
  -2   7  11  704.67   19.32
  -2  -7  11  694.77   19.34
  -2  -7  11  684.28   20.09
  -2  -7  11  716.11   19.40
  -2   7  11  677.54   19.45
  -2  -7  10  519.76   15.80
  -2   7  10  532.17   15.13
  -2  -7  10  537.18   15.16
  -2  -7  10  559.74   16.04
  -2  -7  10  559.45   15.20
  -2   7  10  535.35   15.24
  -2  -7   9  904.22   25.81
  -2   7   9  926.72   25.24
  -2  -7   9  940.11   25.28
  -2  -7   9  934.58   25.96
  -2  -7   9  938.97   25.27
  -2   7   9  886.39   25.28
  -2  -7   8  683.80   19.76
  -2  -7   8  682.49   19.15
  -2   7   8  668.98   19.11
  -2  -7   8  716.80   19.99
  -2  -7   8  723.15   19.11
  -2   7   8  699.96   19.15
  -2  -7   7  860.22   23.90
   2   7  -7  810.58   24.02
  -2   7   7  858.24   23.29
  -2  -7   7  855.76   23.30
  -2  -7   7  893.17   24.05
  -2   7   7  836.55   23.31
  -2  -7   7  857.22   23.27
  -2  -7   6  843.24   23.30
   2   7  -6  799.10   23.38
  -2   7   6  832.52   22.65
  -2  -7   6  846.83   22.66
  -2  -7   6  840.18   23.42
  -2   7   6  829.58   22.66
  -2  -7   6  818.93   22.62
   2   7  -5  949.53   27.24
  -2  -7   5  996.38   27.14
  -2   7   5 1001.09   26.53
  -2  -7   5  982.20   26.55
  -2  -7   5  988.00   27.28
  -2  -7   5  956.86   26.50
  -2   7   5  973.33   26.54
   2   7  -4   57.05    3.88
   2   7  -4   54.80    3.64
  -2  -7   4   54.99    4.03
  -2   7   4   42.98    2.05
  -2  -7   4   46.11    2.08
  -2  -7   4   51.72    4.48
  -2   7   4   43.55    2.12
  -2  -7   4   53.18    2.05
  -2  -7   3   47.83    2.01
  -2   7   3   46.21    1.94
  -2   7   3   42.81    2.03
   2   7  -2  279.01    9.12
   2   7  -2  290.60    8.98
  -2   7   2  291.18    8.08
  -2   7   2  292.51    9.04
  -2  -7   2  297.80    8.08
   2   7  -1  116.64    4.80
   2   7  -1  124.67    5.01
   2   7  -1  129.34    3.67
   2  -7  -1  121.11    3.65
  -2  -7   0 1035.17   28.65
  -2   7   0 1156.32   29.39
   2   7   0 1051.38   28.64
   2  -7   0 1080.15   28.65
   2   7   0 1054.43   29.27
   2   7   0 1075.23   29.38
   2   7   1   69.99    2.25
   2  -7   1   64.59    2.25
  -2   7  -1   70.51    3.98
  -2  -7  -1   78.57    4.40
  -2  -7  -1   57.52    2.28
   2   7   1   68.24    3.69
   2   7   1   71.65    3.98
   2  -7   2  877.59   24.30
   2   7   2  887.01   24.30
  -2  -7  -2  923.22   24.99
  -2   7  -2  922.06   25.06
  -2   7  -2  906.68   24.31
  -2  -7  -2  912.34   24.33
   2   7   2  903.58   24.98
   2   7   2  890.84   24.92
   2  -7   3  566.21   15.58
   2   7   3  566.06   15.58
  -2   7  -3  554.29   16.38
  -2  -7  -3  569.78   16.29
  -2   7  -3  599.36   15.60
  -2  -7  -3  559.78   15.61
   2   7   3  567.28   16.24
   2   7   3  563.97   16.26
   2  -7   4   33.86    2.14
   2   7   4   55.18    2.26
   2   7   4   76.13    3.75
   2   7   4   63.84    3.49
  -2   7  -4   48.47    3.48
  -2   7  -4   32.01    2.18
  -2  -7  -4   40.84    2.20
  -2  -7  -4   69.43    4.12
  -2   7  -4   56.77    4.03
  -2   7  -5   34.43    3.45
   2   7   5   60.26    3.72
   2   7   5   48.59    3.44
  -2  -7  -5   30.18    2.21
  -2   7  -5   20.99    2.16
  -2  -7  -5   57.58    3.89
   2  -7   5   26.11    2.14
   2   7   6  394.20   11.23
  -2  -7  -6  362.76   10.66
  -2   7  -6  372.80   10.66
  -2  -7  -6  390.16   11.25
   2  -7   6  367.34   10.65
   2   7   6  378.29   10.65
  -2   7  -7 1776.92   45.33
   2   7   7 1651.79   45.30
  -2   7  -7 1672.91   45.00
  -2  -7  -7 1642.28   45.01
   2  -7   7 1661.78   44.98
   2   7   7 1604.95   44.97
  -2   7  -8   63.68    4.04
   2   7   8   59.66    3.10
   2  -7   8   44.75    3.01
  -2   7  -8   49.16    3.06
  -2  -7  -8   48.69    3.12
  -2   7  -9 1245.99   32.27
   2   7   9 1179.94   32.17
  -2   7  -9 1153.22   31.96
  -2   7  -9 1188.38   32.55
   2   7   9 1142.73   31.92
   2  -7   9 1196.69   31.97
  -2  -7  -9 1125.90   31.97
  -2   7 -10  109.70    4.92
   2   7  10  109.39    4.67
  -2   7 -10   98.31    4.18
  -2  -7 -10   93.22    4.26
  -2   7 -10  114.51    5.73
   2   7  10   96.10    4.21
   2  -7  10   92.22    4.24
   2   7  11  613.78   17.44
  -2  -7 -11  592.07   17.39
  -2   7 -11  603.37   17.38
  -2   7 -11  666.43   18.16
   2   7  11  623.25   17.35
   2  -7  11  635.45   17.40
   2   7  12  465.17   13.62
  -2  -7 -12  472.33   13.73
  -2   7 -12  469.58   13.68
  -2   7 -12  493.62   14.52
   2  -7  12  487.09   13.70
   2   7  12  472.34   13.65
   2   7  13  919.70   25.85
  -2  -7 -13  903.15   26.06
  -2   7 -13  951.61   26.09
  -2   7 -13 1007.06   26.65
   2   7  13  924.95   25.99
   2  -7  13  961.81   26.05
   2   7  14  210.55    7.12
  -2   7 -14  222.98    7.54
  -2  -7 -14  219.06    7.64
  -2   7 -14  217.19    8.42
   2  -7  14  232.61    7.55
   2   7  14  221.07    7.41
  -2   7 -15  131.47    6.68
   2   7  15  114.66    4.78
  -2   7 -15  114.77    5.42
  -2  -7 -15  117.15    5.63
   2  -7  15  125.43    5.46
   2   7  15  117.64    5.40
   2   7  16   35.09    3.51
  -2  -7 -16   37.97    4.66
  -2   7 -16   42.18    4.43
  -2   7 -16   42.10    5.72
   2  -7  16   40.35    4.49
   2   7  16   35.35    4.40
   2   7  17    8.35    3.03
  -2  -7 -17   14.44    4.65
  -2   7 -17    7.86    4.57
  -2   7 -17    9.37    5.82
   2  -7  17    4.66    4.57
   2   7  17    6.54    4.45
  -2   7 -18  289.83   10.64
  -2  -7 -18  293.40   10.12
  -2   7 -18  293.13    9.96
   2   7  18  285.66    9.83
   2  -7  18  320.06   10.00
  -2   7 -19   31.63    6.17
  -2  -7 -19   34.10    5.30
  -2   7 -19   24.69    5.28
   2   7  19   32.84    5.16
   2  -7  19   33.19    5.24
   2  -7  20   38.01    5.42
  -2   7 -20   46.55    6.70
  -2  -7 -20   39.80    5.77
  -2   7 -20   42.21    5.59
   2  -7  20   49.96    5.58
   2   7  20   48.35    5.59
  -2   7 -21   -1.21    6.59
   2  -7  21   -4.87    5.35
  -2   7 -21   -0.80    5.61
  -2  -7 -21    3.34    5.73
   2   7  21    7.87    5.61
   2  -7  21   -6.58    5.57
  -2   7 -22   14.40    6.77
   2  -7  22    8.29    5.51
  -2  -7 -22    3.37    6.17
  -2   7 -22   12.88    6.02
  -2   7 -23   47.38    7.30
   2  -7  23   39.14    5.90
  -2   7 -23   39.17    6.56
  -2  -7 -23   49.21    6.73
   2  -7  24    1.89    5.85
  -2   7 -24    2.40    7.28
  -2  -7 -24   -6.07    6.74
  -2   7 -24    5.90    6.47
  -2   7 -25  197.21    9.88
   2  -7  25  176.03    8.53
  -2   7 -25  190.61    9.34
  -2  -7 -26    8.71    7.54
  -2   7 -26    9.99    7.34
  -2  -7 -27  204.68   10.32
  -2   7 -27  199.48   10.13
  -2   7 -28  137.07    9.21
  -2  -7 -28  132.57    9.56
  -2   7 -29   49.72    8.56
  -2  -7 -29   29.69    8.85
  -2  -7 -30  233.12   11.64
  -2   7 -30  213.83   11.32
  -2   7 -31  170.61   10.86
  -2  -7 -31  153.73   10.92
  -2  -7 -32   87.99   10.43
  -2   7 -32   75.94   10.11
  -2   7 -33   41.97   10.09
  -2  -7 -33   25.75   10.40
  -2   7 -34   29.35   10.50
  -2  -7 -34   17.36   10.62
  -2  -8  35    6.75   10.79
  -2  -8  34   30.61   10.45
  -2   8  34   27.23   10.36
  -2  -8  33   -0.89   10.03
  -2   8  33    2.05    9.90
  -2  -8  32  110.67   10.36
  -2   8  32   99.76   10.50
  -2  -8  31   -2.00    9.03
  -2   8  31   11.16    9.56
  -2   8  30   45.52    9.28
  -2  -8  30   58.25    8.99
   2  -8 -30   50.53    8.82
  -2  -8  29   57.27    8.64
  -2   8  29   55.95    9.04
   2  -8 -29   69.10    8.53
  -2   8  28    3.89    8.41
   2  -8 -28    4.92    7.73
   2   8 -27  195.19    9.60
   2  -8 -27  191.27    9.69
   2   8 -26    8.55    6.95
   2  -8 -26   -1.04    7.02
   2  -8 -25  300.06   10.82
   2   8 -25  306.06   10.57
  -2   8  24    7.97    5.10
   2   8 -24   21.71    6.30
   2  -8 -24   10.79    6.43
   2  -8 -23  312.37   10.14
   2   8 -23  273.40   10.07
  -2  -8  22   72.48    7.53
   2   8 -22   81.38    6.37
   2  -8 -22   88.38    6.48
  -2   8  22   77.33    5.66
  -2  -8  22   86.80    8.14
  -2  -8  22   88.12    6.49
  -2   8  22   93.68    6.44
  -2  -8  21   48.46    6.99
   2   8 -21   43.72    5.61
   2  -8 -21   46.73    5.81
  -2   8  21   42.64    5.24
  -2  -8  21   52.40    7.64
  -2  -8  21   46.04    5.73
  -2   8  21   49.46    5.58
  -2  -8  20   13.04    6.54
   2  -8 -20    4.05    5.11
  -2  -8  20   12.68    7.35
  -2   8  20   -0.48    4.99
  -2  -8  20    7.49    5.29
  -2   8  19    8.95    5.60
  -2  -8  19    5.88    6.30
   2  -8 -19    2.66    4.73
  -2  -8  19    3.23    7.07
  -2   8  19    0.88    4.78
  -2  -8  19    6.92    4.93
  -2   8  18   14.21    5.58
   2   8 -18   20.03    6.71
  -2  -8  18   21.36    5.92
   2  -8 -18    5.46    4.61
  -2  -8  18   17.10    6.86
  -2  -8  18   15.14    4.82
  -2   8  18   16.85    4.65
   2   8 -17  145.32    7.95
  -2  -8  17  128.53    7.26
  -2   8  17  142.81    6.83
  -2  -8  17  144.84    6.51
  -2  -8  17  143.52    8.10
  -2   8  17  142.69    6.15
  -2  -8  17  148.92    6.26
   2   8 -16   99.46    6.88
  -2  -8  16   85.80    6.36
  -2  -8  16   82.80    5.31
  -2   8  16   90.32    5.80
  -2  -8  16   92.01    7.15
  -2   8  16   92.09    5.06
  -2  -8  16   94.29    5.13
  -2   8  15    9.33    4.50
  -2  -8  15    7.14    4.18
  -2  -8  15    7.07    5.35
   2   8 -15    6.40    5.78
  -2  -8  15   12.21    3.88
  -2  -8  15    7.65    6.17
  -2   8  15    6.49    3.90
   2   8 -14  434.60   13.62
  -2  -8  14  401.43   13.24
  -2   8  14  403.23   12.64
  -2  -8  14  425.02   12.59
  -2  -8  14  417.98   13.67
  -2   8  14  428.01   12.41
  -2  -8  14  435.42   12.48
  -2  -8  13   63.25    4.28
  -2   8  13   65.94    4.55
  -2  -8  13   65.78    6.29
  -2   8  13   61.73    3.97
  -2  -8  13   60.55    4.11
   2   8 -13   67.81    6.11
  -2  -8  13   56.94    5.58
  -2   8  12   56.48    4.04
  -2  -8  12   61.41    3.77
  -2  -8  12   64.23    5.42
  -2  -8  12   60.89    6.06
  -2  -8  12   57.46    3.80
  -2   8  12   59.54    3.80
  -2  -8  11   27.64    4.99
  -2   8  11   21.46    3.13
  -2  -8  11   23.69    3.19
  -2  -8  11   33.97    5.60
  -2   8  11   23.89    3.43
  -2  -8  11   26.02    3.19
  -2   8  10  174.76    5.88
  -2  -8  10  177.22    5.71
  -2  -8  10  173.66    7.66
  -2   8  10  174.90    5.76
  -2  -8  10  175.19    5.81
  -2  -8  10  164.36    7.16
  -2   8   9  701.48   19.88
  -2  -8   9  687.21   19.82
  -2  -8   9  724.73   20.68
  -2  -8   9  725.47   20.80
  -2   8   9  743.92   19.85
  -2  -8   9  743.91   19.88
  -2  -8   8  181.23    5.06
  -2   8   8  156.63    5.10
   2   8  -8  177.21    6.91
  -2  -8   8  165.28    6.62
  -2  -8   8  129.84    5.01
  -2  -8   8  183.66    7.26
  -2   8   8  128.58    4.99
  -2   8   7 1529.67   42.50
  -2  -8   7 1550.10   42.46
   2   8  -7 1530.18   43.29
  -2  -8   7 1574.44   43.12
  -2  -8   7 1610.24   42.50
  -2   8   7 1639.91   43.06
  -2  -8   7 1615.89   43.27
  -2   8   7 1558.55   42.48
  -2  -8   6   77.98    5.02
   2   8  -6   85.37    5.04
  -2   8   6   90.86    4.59
  -2  -8   6   95.61    5.62
  -2   8   6   63.21    2.80
  -2  -8   6   71.38    2.69
   2   8  -5 1032.80   29.71
   2   8  -5 1033.79   29.91
  -2  -8   5 1118.47   29.04
  -2   8   5 1079.10   29.00
  -2   8   5 1052.39   29.69
  -2  -8   5 1072.34   29.92
  -2   8   5 1052.65   29.01
  -2  -8   5 1059.43   28.97
   2   8  -4   65.37    4.28
   2   8  -4   61.20    4.54
  -2  -8   4   64.34    2.53
  -2   8   4   67.95    2.48
  -2   8   4   64.78    4.39
  -2  -8   4   72.13    2.41
  -2   8   4   61.81    2.49
   2   8  -3  409.54   13.01
   2   8  -3  416.34   13.22
  -2  -8   3  439.67   12.08
  -2   8   3  434.83   12.06
  -2   8   3  418.72   13.09
  -2  -8   3  461.37   12.05
  -2   8   2   97.55    4.88
   2   8  -2   88.83    4.65
   2   8  -2   90.39    4.92
  -2   8   2   91.16    2.73
  -2  -8   2   86.96    2.79
  -2  -8   1   22.12    1.28
  -2   8   1   30.63    3.89
   2   8  -1   28.96    3.50
   2   8  -1   33.40    3.93
  -2  -8   1   18.85    1.29
   2   8   0  334.78   10.28
   2   8   0  360.63   10.55
   2  -8   0  336.77    9.22
  -2   8   0  370.29   10.53
  -2  -8   0  381.63   10.75
  -2  -8   0  326.12    9.23
   2   8   1  208.97    5.81
   2  -8   1  202.75    5.82
  -2   8  -1  232.19    7.47
  -2  -8  -1  234.09    7.62
  -2  -8  -1  200.02    5.84
   2   8   1  224.17    7.22
   2   8   1  228.23    7.37
   2   8   2  221.44    6.30
   2  -8   2  217.22    6.30
   2   8   2  223.31    7.55
   2   8   2  228.62    7.73
  -2   8  -2  229.81    7.87
  -2  -8  -2  229.69    6.33
   2   8   3   11.30    1.61
   2  -8   3   10.28    1.64
   2   8   3    9.91    3.65
  -2   8  -3    9.67    1.58
   2   8   3   10.29    3.77
  -2  -8  -3    5.56    4.37
  -2   8  -3   11.30    3.93
  -2  -8  -3   12.00    1.63
   2   8   4  675.03   18.80
   2  -8   4  684.09   18.80
  -2  -8  -4  703.55   19.63
  -2   8  -4  694.15   19.85
  -2   8  -4  708.35   18.82
  -2  -8  -4  669.72   18.84
  -2   8  -4  750.46   19.66
   2   8   4  702.98   19.63
   2   8   4  686.37   19.62
   2   8   5 1401.18   39.95
   2  -8   5 1503.70   39.95
   2   8   5 1441.38   40.55
   2   8   5 1456.09   40.60
  -2  -8  -5 1456.06   40.51
  -2   8  -5 1428.09   40.80
  -2   8  -5 1562.65   39.99
  -2  -8  -5 1439.93   40.00
   2   8   6  762.92   21.58
   2   8   6  807.64   21.56
  -2   8  -6  853.64   21.61
  -2   8  -6  767.16   20.89
   2  -8   6  757.12   20.88
  -2  -8  -6  713.09   20.89
   2   8   7 1908.23   52.27
   2  -8   7 1925.87   52.27
  -2   8  -7 2095.85   52.77
   2   8   7 1905.86   52.72
  -2  -8  -7 1872.07   52.28
  -2   8  -7 1958.61   52.28
   2   8   8   57.99    3.16
   2  -8   8   50.57    3.16
   2   8   8   69.10    4.44
  -2   8  -8   69.63    4.36
  -2   8  -8   48.02    3.10
  -2  -8  -8   43.98    3.18
   2  -8   9  141.52    4.97
   2   8   9  137.96    4.92
  -2   8  -9  151.89    5.94
   2   8   9  140.00    5.88
  -2  -8  -9  132.24    4.98
  -2   8  -9  138.75    4.91
   2   8  10  153.70    6.18
  -2   8 -10  164.41    6.32
  -2  -8 -10  145.27    5.49
  -2   8 -10  153.91    5.46
  -2   8 -10  154.84    7.19
   2   8  10  154.91    5.41
   2  -8  10  153.54    5.44
   2   8  11  148.26    6.17
  -2  -8 -11  152.45    5.68
  -2   8 -11  154.49    5.60
  -2   8 -11  170.69    7.31
   2   8  11  152.86    5.54
   2  -8  11  158.71    5.64
   2   8  12  217.31    7.74
  -2  -8 -12  220.01    7.51
  -2   8 -12  223.62    7.45
  -2   8 -12  241.16    9.07
   2  -8  12  240.31    7.49
   2   8  12  230.54    7.42
   2   8  13   78.65    4.58
  -2   8 -13   58.45    4.22
  -2  -8 -13   55.74    4.32
  -2   8 -13   77.93    6.20
   2  -8  13   70.87    4.32
   2   8  13   67.23    4.27
   2   8  14   52.56    4.41
  -2  -8 -14   48.10    4.29
  -2   8 -14   53.89    4.34
  -2   8 -14   57.57    6.06
   2   8  14   53.10    4.25
   2  -8  14   59.95    4.31
   2   8  15  119.49    5.58
  -2   8 -15  129.75    7.48
  -2   8 -15  123.13    5.74
  -2  -8 -15  128.85    5.83
   2   8  15  134.32    5.68
   2  -8  15  129.82    5.73
   2   8  16   30.16    4.01
  -2   8 -16   32.17    4.49
  -2  -8 -16   24.46    4.70
  -2   8 -16   34.68    6.25
   2   8  16   24.83    4.37
   2  -8  16   28.04    4.54
   2   8  17  202.82    7.37
  -2   8 -17  230.39    9.35
  -2  -8 -17  226.75    8.19
  -2   8 -17  225.56    8.11
   2   8  17  213.35    7.86
   2  -8  17  231.49    8.03
   2   8  18   22.87    3.73
  -2  -8 -18   27.69    5.21
  -2   8 -18   31.07    4.93
  -2   8 -18   25.38    6.62
   2   8  18   27.43    4.86
   2  -8  18   26.00    4.99
  -2   8 -19  260.95   10.12
  -2  -8 -19  231.90    9.08
  -2   8 -19  241.50    9.06
   2   8  19  244.17    8.88
   2  -8  19  260.86    9.06
  -2   8 -20    5.31    6.79
  -2  -8 -20    7.19    5.59
  -2   8 -20   15.47    5.50
   2   8  20    7.09    5.18
   2  -8  20   12.09    5.41
  -2   8 -21    6.43    7.04
  -2   8 -21   -1.60    5.75
  -2  -8 -21    2.51    5.93
   2   8  21    8.82    5.59
   2  -8  21   11.91    5.70
  -2   8 -22   36.09    7.62
  -2  -8 -22   21.81    6.35
  -2   8 -22   29.44    6.17
  -2   8 -23  318.71   12.34
  -2  -8 -23  298.45   11.32
  -2   8 -23  310.70   11.24
  -2   8 -24  223.40   10.61
  -2  -8 -24  210.99    9.67
  -2   8 -24  206.29    9.39
  -2   8 -25  297.57   12.17
  -2  -8 -25  297.40   11.67
  -2   8 -25  290.96   11.38
  -2   8 -26  270.65   11.74
  -2  -8 -26  260.51   11.17
  -2   8 -26  259.62   10.97
  -2  -8 -27  107.11    8.87
  -2   8 -27   97.09    8.63
  -2  -8 -28  163.73   10.09
  -2   8 -28  175.33    9.90
  -2  -8 -29  114.40    9.55
  -2   8 -29  113.89    9.34
  -2   8 -30  150.29   10.30
  -2  -8 -30  144.50   10.63
  -2  -8 -31   63.37    9.93
  -2   8 -31   61.80    9.61
  -2   8 -32   -0.42    9.66
  -2  -8 -32   -5.67    9.90
  -2  -8 -33   -6.45   10.32
  -2   8 -33   -5.44   10.00
  -2  -9  34   23.80   10.43
  -2   9  34    3.05   10.12
  -2   9  33   53.56   10.36
  -2  -9  33   56.82   10.16
  -2   9  32   13.39    9.88
  -2  -9  32    7.36    9.53
  -2  -9  31   51.74    9.48
  -2   9  31   61.45    9.78
  -2   9  30   46.70    9.48
  -2  -9  30   57.03    9.13
  -2   9  29   55.89    9.12
  -2  -9  29   48.70    8.72
  -2  -9  28    6.38    8.08
  -2   9  28  -13.92    8.67
  -2  -9  27  162.95    9.57
  -2   9  27  169.78   10.10
  -2   9  26  132.21    9.12
  -2  -9  26  120.42    8.69
  -2   9  25  109.84    6.69
  -2  -9  25  129.49    8.31
  -2   9  25  132.68    8.91
  -2   9  24   32.17    5.75
  -2   9  24   47.64    7.67
  -2  -9  24   42.35    6.96
  -2  -9  23   40.90    6.72
  -2   9  23   35.10    7.36
  -2   9  22  270.99   10.41
  -2   9  22  326.03   10.77
  -2  -9  22  337.91   10.96
  -2  -9  22  293.02   11.04
  -2   9  22  314.83   11.50
  -2  -9  21   35.06    6.16
  -2   9  21   34.39    6.72
  -2   9  21   18.05    5.66
  -2  -9  21   33.45    5.85
  -2   9  21   32.46    5.73
  -2   9  20  392.80   13.21
  -2  -9  20  383.19   12.78
  -2   9  20  375.07   12.59
  -2   9  20  404.52   12.53
  -2  -9  19    7.93    5.36
  -2   9  19    2.34    5.91
   2   9 -19    2.73    7.49
  -2  -9  19   -6.63    6.73
  -2   9  19    1.85    5.53
  -2   9  19   -0.66    4.96
  -2  -9  19    1.32    5.07
  -2  -9  18  145.98    8.16
   2   9 -18  152.83    8.89
  -2  -9  18  151.32    7.00
  -2   9  18  156.98    7.48
  -2   9  18  147.49    7.22
  -2  -9  18  141.60    8.95
  -2   9  18  160.12    6.71
  -2  -9  18  162.25    6.81
  -2   9  17   38.02    5.60
  -2  -9  17   42.98    6.66
   2   9 -17   56.23    7.34
  -2  -9  17   50.51    5.11
  -2   9  17   44.95    5.71
  -2  -9  17   52.23    7.57
  -2  -9  17   41.32    4.88
  -2   9  17   43.19    4.80
  -2  -9  16  648.08   18.94
  -2   9  16  661.51   19.12
  -2   9  16  631.33   19.14
  -2  -9  16  643.04   19.98
  -2  -9  16  706.97   18.90
  -2   9  16  668.41   18.80
   2   9 -16  662.71   20.10
  -2  -9  16  629.51   19.63
  -2   9  15  104.72    5.74
  -2  -9  15   94.96    5.28
  -2   9  15   94.04    6.01
  -2  -9  15   95.12    7.70
  -2  -9  15  102.83    5.24
  -2   9  15  100.05    5.07
  -2  -9  15   93.39    6.91
   2   9 -15  101.45    7.39
  -2  -9  14   44.42    4.21
  -2   9  14   42.92    4.61
  -2   9  14   44.61    5.29
  -2  -9  14   49.44    6.88
  -2   9  14   46.70    4.10
  -2  -9  14   46.47    4.20
   2   9 -14   43.23    6.54
  -2  -9  14   47.27    6.18
  -2   9  13   43.69    4.35
  -2  -9  13   49.01    3.95
  -2  -9  13   46.19    6.73
  -2   9  13   45.71    5.25
  -2   9  13   45.15    3.90
  -2  -9  13   43.19    3.99
  -2  -9  13   44.22    6.05
  -2   9  12  181.28    6.66
  -2  -9  12  193.66    6.50
  -2   9  12  186.07    7.56
  -2  -9  12  188.48    8.70
  -2  -9  12  204.45    6.60
  -2   9  12  198.81    6.50
  -2  -9  12  178.16    8.18
  -2  -9  11   95.17    4.20
  -2   9  11   94.33    4.51
  -2   9  11   85.86    5.63
  -2  -9  11   88.98    6.90
  -2  -9  11  100.58    4.32
  -2   9  11   99.66    4.22
  -2  -9  11   86.39    6.31
  -2  -9  10  142.83    4.84
  -2   9  10  134.34    5.05
  -2   9  10  129.33    6.41
  -2  -9  10  137.04    7.41
  -2  -9  10  139.12    5.00
  -2   9  10  136.96    4.94
  -2  -9  10  120.24    6.83
  -2   9   9  221.40    6.86
  -2  -9   9  221.27    6.70
  -2   9   9  219.97    8.05
  -2  -9   9  227.13    8.93
  -2  -9   9  214.37    6.76
  -2   9   9  213.09    6.69
  -2  -9   9  216.04    8.40
  -2   9   8  114.31    4.37
  -2  -9   8  123.23    4.18
  -2   9   8  119.79    5.96
  -2  -9   8  117.33    6.94
  -2   9   8  120.88    4.23
  -2  -9   8  128.60    4.32
   2   9  -8  101.39    6.60
  -2  -9   8  114.09    6.43
  -2   9   7  347.43   10.33
  -2  -9   7  364.96   10.24
  -2  -9   7  360.22   12.01
  -2   9   7  358.43   11.48
  -2  -9   7  389.53   10.36
  -2   9   7  365.62   10.28
   2   9  -7  355.82   11.82
  -2  -9   6   42.75    2.25
  -2   9   6   36.76    2.42
   2   9  -6   40.33    5.13
  -2   9   6   44.39    4.75
  -2  -9   6   42.40    5.59
  -2   9   6   34.38    2.28
  -2  -9   6   38.36    2.38
  -2   9   5   81.46    3.09
   2   9  -5  133.79    5.94
   2   9  -5  102.33    5.33
  -2  -9   5   96.46    3.00
  -2   9   5  122.94    5.66
  -2  -9   5   73.39    3.10
  -2   9   5   79.55    3.02
   2   9  -4   77.31    5.30
   2   9  -4   73.32    4.82
  -2  -9   4   65.74    2.30
  -2   9   4   77.61    5.01
  -2   9   4   62.43    2.30
  -2  -9   4   61.74    2.44
   2   9  -3   34.67    4.70
  -2   9   3   37.30    4.68
   2   9  -3   38.33    4.26
  -2   9   2  812.03   22.74
   2   9  -2  781.05   22.84
   2   9  -2  804.71   22.72
  -2   9   1  329.02   10.55
  -2  -9   1  343.85   10.91
   2   9  -1  310.84   10.66
   2   9  -1  327.34   10.43
  -2  -9   0 1182.82   31.00
  -2   9   0 1099.88   30.95
   2   9   0 1081.00   30.83
   2   9   0 1073.46   30.96
  -2   9  -1  115.93    6.05
   2   9   1  111.35    6.00
   2   9   1  121.50    5.67
  -2  -9  -2  545.57   13.98
  -2   9  -2  520.02   14.02
  -2  -9  -2  470.04   12.40
   2   9   2  504.41   13.88
   2   9   2  504.70   13.72
   2  -9   3  454.54   13.00
   2   9   3  474.30   13.00
   2   9   3  489.98   14.37
   2   9   3  518.70   14.32
  -2  -9  -3  506.47   14.40
  -2   9  -3  523.63   14.54
  -2  -9  -3  482.10   13.03
   2   9   4 1712.00   45.76
   2   9   4 1637.76   45.75
  -2  -9  -4 1648.57   44.93
  -2   9  -4 1744.81   45.94
   2   9   4 1662.26   44.89
   2  -9   4 1623.14   44.89
   2   9   5  311.91   10.15
  -2   9  -5  343.09   10.14
   2   9   5  305.76   10.27
  -2   9  -5  322.64    8.87
  -2  -9  -5  290.58    8.91
  -2   9  -5  315.01   10.57
   2  -9   5  317.77    8.84
   2   9   5  313.12    8.86
  -2   9  -6  153.68    6.33
   2   9   6  160.80    6.49
   2   9   6  150.07    6.23
  -2  -9  -6  138.04    4.68
  -2   9  -6  139.68    4.63
   2   9   6  144.25    4.62
   2  -9   6  134.48    4.56
  -2   9  -7    9.10    4.20
   2   9   7   11.50    4.39
  -2  -9  -7    7.06    2.48
  -2   9  -7    7.17    2.47
   2   9   7   15.57    4.60
   2  -9   7    8.08    2.37
   2  -9   8  452.75   12.87
   2   9   8  448.35   12.88
   2   9   8  464.00   13.81
  -2   9  -8  489.70   13.81
  -2  -9  -8  441.13   12.88
  -2   9  -8  465.40   12.89
   2   9   9   13.93    2.87
   2   9   9   18.47    4.79
   2  -9   9   16.67    2.98
  -2   9  -9   16.48    4.54
  -2  -9  -9   15.63    3.03
  -2   9  -9   19.81    3.00
  -2   9 -10   14.48    4.71
  -2  -9 -10    8.57    3.14
  -2   9 -10   10.17    3.16
  -2   9 -10    6.92    6.02
   2   9  10   13.79    4.69
   2   9  10    9.81    3.08
   2  -9  10   10.44    3.05
  -2   9 -11   10.49    4.79
  -2  -9 -11   11.81    3.42
  -2   9 -11    5.56    3.32
   2   9  11   10.51    4.65
  -2   9 -11    7.98    5.99
   2  -9  11    6.79    3.39
   2   9  11    7.35    3.27
   2   9  12   77.92    5.39
  -2  -9 -12   81.86    4.59
  -2   9 -12   81.60    4.45
   2   9  12   91.31    4.41
  -2   9 -12   87.94    6.95
   2  -9  12   87.76    4.43
   2   9  13  128.53    6.34
  -2  -9 -13  133.12    5.70
  -2   9 -13  134.94    5.57
  -2   9 -13  147.63    7.77
   2  -9  13  148.25    5.66
   2   9  13  132.69    5.51
   2   9  14   45.34    5.04
  -2   9 -14   50.12    4.35
  -2  -9 -14   52.33    4.42
  -2   9 -14   44.94    6.90
   2  -9  14   55.32    4.43
   2   9  14   54.02    4.36
   2   9  15   32.34    4.84
  -2   9 -15   19.10    4.36
  -2  -9 -15   14.21    4.47
  -2   9 -15   24.16    6.96
   2   9  15   15.90    4.29
   2  -9  15   13.82    4.36
  -2   9 -16  310.66   11.37
   2   9  16  264.67    9.40
  -2  -9 -16  273.13    9.54
  -2   9 -16  280.91    9.47
   2  -9  16  310.66    9.53
   2   9  16  294.78    9.43
   2   9  17   46.70    4.81
  -2  -9 -17   34.15    5.14
  -2   9 -17   37.83    5.10
  -2   9 -17   48.97    7.43
   2   9  17   39.41    4.89
   2  -9  17   37.29    5.12
   2   9  18   70.80    5.13
  -2   9 -18   78.80    8.00
  -2  -9 -18   80.05    5.85
  -2   9 -18   80.99    5.76
   2  -9  18   80.28    5.74
   2   9  18   74.65    5.54
   2   9  19   96.45    5.24
  -2   9 -19  105.02    8.39
  -2  -9 -19   98.04    6.37
  -2   9 -19   93.89    6.29
   2  -9  19   99.11    6.22
   2   9  19   97.64    6.08
  -2   9 -20  139.73    9.13
  -2  -9 -20  142.07    7.38
  -2   9 -20  149.29    7.27
   2   9  20  134.55    7.03
   2  -9  20  152.04    7.20
  -2   9 -21   33.51    8.00
  -2  -9 -21   40.83    6.33
  -2   9 -21   33.22    6.14
   2   9  21   27.69    5.90
   2  -9  21   34.61    6.01
  -2   9 -22  566.24   17.92
  -2  -9 -22  557.97   16.91
  -2   9 -22  522.51   16.78
  -2   9 -23   16.98    8.53
  -2  -9 -23    5.06    6.68
  -2   9 -23   22.54    6.58
  -2   9 -24  195.56   10.74
  -2   9 -24  190.06    9.10
  -2  -9 -24  186.34    9.24
  -2   9 -25   18.48    8.78
  -2  -9 -25   12.36    7.34
  -2   9 -25   20.67    7.25
  -2   9 -26   21.41    8.99
  -2  -9 -26   24.01    7.65
  -2   9 -26   22.57    7.59
  -2   9 -27    4.62    9.26
  -2  -9 -27   19.80    8.12
  -2   9 -27   18.69    7.90
  -2  -9 -28   39.36    8.58
  -2   9 -28   47.89    8.35
  -2   9 -29    1.06    8.67
  -2  -9 -29   -2.82    8.92
  -2   9 -30   11.69    9.04
  -2  -9 -30   23.61    9.25
  -2  -9 -31  103.58   10.28
  -2   9 -31   70.54    9.85
  -2  -9 -32   24.14   10.16
  -2   9 -32   37.90    9.81
  -2  -9 -33   33.86   10.62
  -2   9 -33   35.71   10.34
  -2 -10  34   15.60   10.45
  -2  10  34   23.84   10.23
  -2 -10  33   29.91   10.10
  -2  10  33   17.98    9.90
  -2  10  32   -5.83    9.64
  -2 -10  32   12.69    9.59
  -2  10  31    8.88    9.40
  -2 -10  31    2.77    9.12
  -2  10  30   14.35    9.18
  -2 -10  30    8.94    8.87
  -2 -10  29   36.32    8.57
  -2  10  29   24.55    8.86
  -2  10  28    8.11    8.52
  -2 -10  28    6.68    8.10
  -2  10  27  121.16    9.47
  -2 -10  27  134.25    8.92
  -2  10  26  199.65   10.11
  -2 -10  26  181.93    9.68
  -2  10  25  102.02    8.48
  -2 -10  25   90.41    7.90
  -2  10  24  130.70    7.44
  -2  10  24  136.58    8.84
  -2 -10  24  127.13    8.07
  -2  10  23  145.14    7.82
  -2  10  23  161.76    8.92
  -2 -10  23  166.90    8.35
  -2  10  22   34.41    7.18
  -2 -10  22   30.13    6.43
  -2 -10  22   29.13    6.28
  -2  10  22   29.86    6.14
  -2  10  22   26.22    6.30
  -2  10  21  146.41    8.28
  -2 -10  21  146.45    7.52
  -2  10  21  152.18    7.37
  -2 -10  21  155.71    7.47
  -2 -10  20  285.78   10.22
  -2  10  20  280.99   10.72
  -2  10  20  262.29   10.38
  -2  10  20  292.24   10.04
  -2 -10  20  309.07   10.17
  -2 -10  19   33.67    5.65
  -2  10  19   33.90    6.21
  -2  10  19   24.64    6.18
  -2 -10  19   34.87    5.35
  -2  10  19   22.87    5.31
   2  10 -19   24.65    8.17
  -2  10  18   30.94    5.92
  -2 -10  18   40.25    5.36
  -2  10  18   32.40    6.17
  -2 -10  18   26.48    5.12
  -2  10  18   24.03    5.00
   2  10 -18   34.03    7.97
  -2 -10  17  500.61   15.04
  -2  10  17  510.09   15.32
  -2  10  17  461.88   15.41
  -2  10  17  516.37   14.89
  -2 -10  17  522.25   15.00
   2  10 -17  501.36   16.66
  -2 -10  16   95.49    5.41
  -2  10  16   88.05    5.96
  -2  10  16   85.63    6.60
  -2  10  16   64.35    5.10
  -2 -10  16   63.15    5.19
   2  10 -16   95.18    8.37
  -2 -10  15  525.86   15.74
  -2  10  15  541.98   15.94
  -2  10  15  533.07   16.41
  -2  10  15  551.17   15.64
  -2 -10  15  567.85   15.71
   2  10 -15  533.02   17.40
  -2 -10  15  514.57   16.77
  -2 -10  14   24.63    3.99
  -2  10  14   20.33    4.43
  -2  10  14   24.62    5.76
  -2  10  14   12.72    3.90
  -2 -10  14   17.48    4.04
  -2 -10  14   19.93    6.49
   2  10 -14   23.79    7.28
  -2  10  13  272.94    9.05
  -2 -10  13  280.75    8.86
  -2 -10  13  278.10   11.10
  -2  10  13  286.95   10.23
  -2  10  13  287.62    8.83
  -2 -10  13  294.28    8.89
  -2 -10  13  264.22   10.43
  -2  10  12   62.46    4.35
  -2 -10  12   63.40    3.99
  -2 -10  12   63.89    7.38
  -2  10  12   64.27    6.08
  -2  10  12   72.41    4.02
  -2 -10  12   70.54    4.05
  -2 -10  12   65.43    6.53
  -2 -10  11   24.39    3.26
  -2  10  11   13.60    3.65
  -2  10  11   20.29    5.41
  -2 -10  11   25.02    6.75
  -2 -10  11   17.77    3.27
  -2  10  11   14.67    3.18
  -2 -10  11   19.16    6.06
  -2  10  10  133.22    5.21
  -2 -10  10  140.97    5.03
  -2 -10  10  156.13    8.02
  -2  10  10  148.17    7.02
  -2  10  10  135.91    4.97
  -2 -10  10  147.01    5.09
  -2 -10   9   82.27    3.52
  -2  10   9   76.65    3.81
  -2 -10   9   79.97    6.99
  -2  10   9   84.25    6.01
  -2 -10   9   81.54    3.65
  -2  10   9   80.75    3.55
   2  10  -9   71.21    6.55
  -2 -10   8   39.02    2.63
  -2  10   8   42.74    2.94
  -2  10   8   37.66    5.55
  -2 -10   8   37.71    6.40
  -2 -10   8   37.60    2.74
  -2  10   8   39.91    2.69
   2  10  -8   43.32    6.06
  -2  10   7   68.46    3.16
  -2 -10   7   73.77    2.92
  -2  10   7   83.86    5.80
  -2 -10   7   93.72    6.70
  -2  10   7   61.94    2.89
  -2 -10   7   63.97    3.00
   2  10  -7   78.70    6.48
  -2 -10   6  197.45    5.43
  -2 -10   6  194.47    8.47
  -2  10   6  200.09    7.77
  -2  10   6  173.27    5.42
  -2 -10   6  181.10    5.50
   2  10  -6  187.86    8.20
  -2 -10   5  407.76   10.71
   2  10  -5  448.47   12.91
   2  10  -5  433.81   12.53
  -2 -10   5  442.76   10.80
  -2  10   4  347.26   11.24
   2  10  -4  333.77   10.96
   2  10  -4  333.14   11.47
  -2  10   3  728.40   20.19
   2  10  -3  661.58   20.06
   2  10  -3  685.27   20.29
  -2  10   2  152.62    7.01
   2  10  -2  137.39    7.00
   2  10  -2  146.16    6.76
   2  10  -1   22.49    5.16
  -2  10   1   19.34    5.23
  -2 -10   1   24.44    5.77
   2  10  -1   18.25    4.67
  -2  10   0   -1.35    5.21
   2  10   0    5.21    5.11
  -2 -10   0    1.52    5.69
   2  10   0    2.32    4.42
  -2  10  -1   15.26    5.37
   2  10   1   25.75    5.35
  -2 -10  -1   18.80    5.73
   2  10   1   18.51    4.80
  -2 -10  -2  319.70   10.49
  -2  10  -2  309.91   10.43
   2  10   2  285.11   10.35
   2  10   2  286.34   10.02
  -2  10  -3   41.14    5.63
  -2  10  -3   39.62    5.08
   2  10   3   46.54    5.57
   2  10   3   47.33    5.20
  -2  10  -4   16.68    4.98
   2  10   4   27.43    5.00
  -2 -10  -4   15.10    1.75
  -2  10  -4   27.83    5.68
   2  10   4   32.15    5.20
   2  10   4   23.82    1.69
   2 -10   4    7.86    1.67
   2  10   5  129.85    6.63
  -2  10  -5  136.14    6.34
   2  10   5  125.07    6.44
  -2 -10  -5  119.56    3.97
  -2  10  -5  137.54    7.14
   2  10   5  123.11    3.97
   2 -10   5  114.65    3.91
  -2  10  -6  598.01   17.06
   2  10   6  587.30   17.03
   2  10   6  564.01   17.08
  -2 -10  -6  562.69   15.74
  -2  10  -6  562.82   15.71
  -2  10  -6  579.90   17.46
   2  10   6  543.92   15.73
   2 -10   6  604.29   15.72
   2  10   7   23.61    5.20
  -2  10  -7   24.92    4.93
  -2  10  -7   22.51    2.58
  -2 -10  -7   20.46    2.61
   2  10   7   26.76    5.48
   2 -10   7   28.41    2.60
   2  10   7   24.55    2.74
  -2  10  -8  107.71    6.11
   2  10   8   92.80    6.17
   2  10   8   96.73    6.07
  -2 -10  -8   91.08    3.95
  -2  10  -8   90.72    3.92
   2 -10   8  101.10    3.85
   2 -10   9    3.09    2.91
   2  10   9    2.01    5.11
  -2  10  -9    6.50    5.16
  -2  10  -9    4.94    2.95
  -2 -10  -9    3.33    2.92
   2 -10  10  303.21    8.96
   2  10  10  297.52    8.97
   2  10  10  305.77   10.38
  -2  10 -10  305.72   10.42
  -2 -10 -10  288.79    8.98
  -2  10 -10  290.46    8.93
  -2  10 -11    4.08    5.23
  -2  10 -11    4.59    3.39
  -2 -10 -11   -1.44    3.50
   2  10  11    7.42    3.41
  -2  10 -11   -0.73    6.90
   2  10  11    7.40    5.41
   2 -10  11    1.89    3.42
   2 -10  12   92.05    4.61
  -2  10 -12  100.27    7.64
   2  10  12   93.79    4.63
   2  10  12   95.43    6.08
  -2 -10 -12   83.80    4.68
  -2  10 -12   86.18    4.65
   2  10  13  254.95    8.26
  -2  10 -13  270.86   10.53
   2 -10  13  268.01    8.31
   2  10  13  243.90    9.26
  -2 -10 -13  241.31    8.27
  -2  10 -13  248.53    8.28
   2  10  14   33.01    5.60
  -2 -10 -14   15.22    4.32
  -2  10 -14   12.47    4.24
  -2  10 -14   32.32    7.65
   2  10  14   19.75    4.17
   2 -10  14   14.70    4.09
  -2  10 -15 1086.03   30.03
   2  10  15  989.73   28.93
  -2 -10 -15 1003.51   28.75
  -2  10 -15 1033.13   28.72
   2  10  15 1031.49   28.67
   2 -10  15 1076.30   28.74
  -2  10 -16  254.24   10.82
   2  10  16  228.86    8.71
  -2  10 -16  221.51    8.20
  -2 -10 -16  205.50    8.30
   2  10  16  222.78    8.07
   2 -10  16  242.00    8.25
  -2  10 -17  670.31   19.92
  -2 -10 -17  620.71   18.31
  -2  10 -17  633.76   18.24
   2  10  17  626.53   18.18
   2 -10  17  659.09   18.26
  -2  10 -18   98.12    8.87
   2  10  18   81.61    6.10
  -2 -10 -18   99.55    6.20
  -2  10 -18   87.75    6.02
   2  10  18  107.79    6.00
   2 -10  18  109.18    6.15
   2  10  19  191.33    7.88
  -2  10 -19  211.77   10.71
  -2  10 -19  208.11    8.30
  -2 -10 -19  190.65    8.36
   2  10  19  210.63    8.19
   2 -10  19  221.44    8.29
  -2  10 -20   39.77    8.59
   2  10  20   37.35    5.05
  -2 -10 -20   32.72    6.04
  -2  10 -20   33.54    6.00
   2  10  20   33.12    5.74
   2 -10  20   51.93    5.88
  -2  10 -21  289.49   12.52
  -2  10 -21  276.99   10.52
  -2 -10 -21  282.66   10.59
   2  10  21  287.98   10.44
   2 -10  21  315.81   10.57
  -2  10 -22    9.76    8.80
  -2 -10 -22   -3.60    6.44
  -2  10 -22   -9.09    6.41
  -2  10 -23  128.00   10.10
  -2 -10 -23  125.35    7.96
  -2  10 -23  118.44    7.79
  -2  10 -24   -4.00    9.59
  -2  10 -24    2.76    6.89
  -2 -10 -24    4.76    7.12
  -2  10 -25   10.89    9.55
  -2  10 -25    9.50    7.38
  -2 -10 -25   18.86    7.38
  -2  10 -26   95.93   10.33
  -2 -10 -26   91.11    8.49
  -2  10 -26   90.15    8.39
  -2  10 -27    6.80   10.13
  -2  10 -27    8.05    7.93
  -2 -10 -27   18.34    8.24
  -2  10 -28   27.17    8.40
  -2 -10 -28   17.49    8.52
  -2 -10 -29   28.13    9.13
  -2  10 -29    5.50    8.66
  -2 -10 -30    5.49    9.24
  -2  10 -30   -0.25    9.01
  -2 -10 -31    7.62    9.75
  -2  10 -31   15.55    9.48
  -2 -10 -32   -2.94    9.91
  -2  10 -32    2.63    9.85
  -2 -10 -33  162.75   11.70
  -2  10 -33  129.46   11.53
  -2  11  33   17.13    9.82
  -2  11  32   27.58    9.72
  -2 -11  32   23.19    9.87
  -2  11  31   24.96    9.37
  -2 -11  31   20.85    9.61
  -2  11  30   -6.69    9.16
  -2 -11  30   10.26    9.08
  -2  11  29   78.41    9.47
  -2 -11  29   85.64    9.26
  -2  11  28    5.16    8.72
  -2 -11  28   -4.57    8.36
  -2  11  27   28.54    8.50
  -2 -11  27   14.44    7.99
  -2 -11  26    7.51    7.65
  -2  11  26    7.22    8.04
  -2 -11  25   51.61    7.59
  -2  11  25   53.65    8.23
  -2  11  24  113.85    8.64
  -2 -11  24  109.61    8.03
  -2 -11  23  157.69    8.37
  -2  11  23  156.25    8.89
  -2  11  23  145.43    8.38
  -2 -11  22  222.06    9.33
  -2  11  22  222.72    9.75
  -2 -11  22  235.84    9.28
  -2  11  22  211.74    9.13
  -2  11  21    3.75    6.81
  -2 -11  21   -2.42    6.11
  -2  11  21   -2.52    6.83
  -2  11  21   -1.08    6.01
  -2 -11  21   10.80    6.05
  -2  11  20  331.55   11.57
  -2 -11  20  315.66   11.03
  -2  11  20  290.66   11.56
  -2 -11  20  339.64   11.03
  -2  11  20  322.28   10.95
   2  11 -20  317.86   13.58
  -2  11  19   37.06    6.52
  -2 -11  19   43.19    5.82
  -2  11  19   36.30    6.87
  -2 -11  19   41.39    5.61
  -2  11  19   30.02    5.58
   2  11 -19   38.79    9.18
  -2  11  18  217.77    8.91
  -2 -11  18  214.85    8.33
  -2  11  18  193.43    9.36
  -2 -11  18  232.01    8.30
  -2  11  18  229.93    8.31
   2  11 -18  203.72   11.12
  -2  11  17  113.27    6.75
  -2 -11  17  123.67    6.25
  -2  11  17  103.57    7.90
  -2 -11  17  129.16    6.13
  -2  11  17  125.59    6.17
   2  11 -17  118.43    9.34
  -2 -11  16   16.12    4.66
  -2  11  16   11.68    5.27
  -2  11  16   14.39    6.56
  -2  11  16   14.82    4.56
  -2 -11  16   18.24    4.57
   2  11 -16   20.45    8.22
  -2  11  15   21.01    4.95
  -2 -11  15   26.81    4.51
  -2  11  15   23.72    6.64
  -2  11  15   17.63    4.33
  -2 -11  15   13.51    4.32
   2  11 -15   27.74    8.10
  -2 -11  14   23.09    4.02
  -2  11  14    9.22    4.69
  -2  11  14   20.91    6.42
  -2  11  14   20.65    4.07
  -2 -11  14   15.76    4.09
   2  11 -14   16.58    7.93
  -2 -11  13  242.21    8.00
  -2  11  13  250.00    8.29
  -2  11  13  239.87    7.96
  -2 -11  13  249.63    8.03
  -2  11  13  258.20    9.74
  -2  11  12   -2.33    4.04
  -2 -11  12    3.34    3.52
  -2  11  12    3.51    3.48
  -2 -11  12    1.87    3.50
  -2  11  12    9.45    6.26
  -2  11  11  522.43   14.51
  -2 -11  11  529.43   14.35
  -2 -11  11  501.17   14.34
  -2  11  11  471.73   14.32
  -2  11  11  528.86   15.85
  -2 -11  10   60.71    3.48
  -2  11  10   65.45    3.83
  -2  11  10   68.69    6.55
  -2  11  10   53.21    3.51
  -2 -11  10   63.25    3.51
  -2  11   9  106.99    4.23
  -2 -11   9  105.08    3.93
  -2  11   9  119.12    6.97
  -2  11   9   92.18    3.95
  -2 -11   9  102.28    4.06
   2  11  -9  115.45    7.84
  -2 -11   8  410.03   10.97
  -2  11   8  393.67   11.09
   2  11  -8  386.04   13.52
  -2 -11   8  431.51   13.65
  -2  11   8  406.46   12.89
  -2  11   8  362.63   10.95
  -2 -11   8  394.90   11.02
   2  11  -7   15.10    6.49
  -2 -11   7   21.23    2.04
  -2  11   7   22.24    6.09
  -2 -11   7   24.87    7.14
  -2 -11   7   16.07    2.17
  -2  11   7   16.34    1.93
   2  11  -6   94.13    7.18
  -2  11   6   89.39    2.94
  -2 -11   6   82.18    2.87
   2  11  -5   80.31    6.98
   2  11  -5   71.98    6.13
  -2  11   5   87.81    6.68
   2  11  -4  132.03    7.60
   2  11  -4  137.23    7.05
  -2  11   4  134.40    7.50
   2  11  -3   27.58    5.55
   2  11  -3   26.96    6.17
  -2  11   3   28.94    5.99
   2  11  -2  307.61   11.21
   2  11  -2  321.07   11.50
  -2  11   2  323.07   11.40
   2  11  -1   15.91    5.38
  -2  11   1   16.76    5.89
   2  11  -1   20.90    6.03
  -2 -11   1   37.29    6.54
   2  11   0  235.13    9.11
   2  11   0  228.50    9.59
  -2  11   0  242.10    9.55
   2  11   1  618.09   18.89
   2  11   1  631.18   19.18
  -2  11  -1  669.66   19.24
   2  11   2  302.40   11.00
   2  11   2  311.51   10.72
  -2  11  -2  307.38   11.13
   2  11   3   74.02    6.61
  -2  11  -3   76.19    6.40
   2  11   3   81.62    6.08
  -2  11  -3   73.87    6.71
   2  11   4  184.82    8.44
   2  11   4  192.70    8.39
  -2  11  -4  192.00    8.97
  -2  11  -5    4.89    5.65
   2  11   5    1.68    5.54
  -2  11  -5    0.12    6.45
   2  11   5   -5.01    6.08
   2  11   5    4.91    1.44
   2 -11   5    3.47    1.47
   2  11   6  133.32    7.36
  -2  11  -6  141.43    7.03
   2  11   6  132.53    7.01
  -2 -11  -6  127.62    4.12
  -2  11  -6  143.38    7.97
   2  11   6  119.22    4.13
   2 -11   6  117.51    4.06
  -2  11  -7   38.20    5.93
   2  11   7   53.87    6.08
  -2  11  -7   20.90    2.67
  -2 -11  -7   32.09    2.76
   2  11   7   51.86    6.11
   2  11   7   45.38    2.87
   2 -11   7   37.78    2.68
   2  11   8  429.26   13.80
   2  11   8  427.61   13.79
  -2 -11  -8  439.92   12.13
  -2  11  -8  416.21   12.10
   2  11   8  407.05   12.11
   2 -11   8  433.62   12.04
  -2  11  -9  408.56   12.57
   2  11   9  385.15   12.53
   2  11   9  384.55   12.54
  -2  11  -9  358.83   10.78
  -2 -11  -9  375.47   10.82
   2 -11   9  394.85   10.74
   2  11   9  344.48   10.75
   2  11  10 1106.34   32.05
  -2  11 -10 1192.58   32.16
   2  11  10 1176.00   31.96
  -2  11 -10 1101.88   30.98
  -2 -11 -10 1130.91   31.00
   2 -11  10 1136.56   30.92
  -2  11 -11   31.63    7.89
   2 -11  11   29.33    3.67
  -2  11 -11   41.98    6.25
   2  11  11   36.54    6.22
  -2 -11 -11   26.80    3.80
  -2  11 -11   31.80    3.76
  -2  11 -12  523.68   16.25
   2 -11  12  478.02   13.83
   2  11  12  492.69   13.87
   2  11  12  502.18   15.01
  -2  11 -12  456.72   13.87
  -2 -11 -12  460.49   13.87
   2  11  13   78.22    4.79
  -2  11 -13   86.07    8.68
   2 -11  13   85.68    4.75
   2  11  13   85.17    6.81
  -2  11 -13   78.99    4.82
  -2 -11 -13   76.29    4.84
   2 -11  14  274.26    8.58
   2  11  14  256.19    8.59
   2  11  14  237.63    9.77
  -2  11 -14  283.44   11.66
  -2 -11 -14  253.74    8.65
  -2  11 -14  255.97    8.64
   2  11  15   33.05    6.27
  -2 -11 -15   28.32    4.66
  -2  11 -15   29.95    4.75
  -2  11 -15   30.64    8.45
   2  11  15   37.18    4.56
   2 -11  15   34.24    4.66
   2 -11  16   76.79    5.32
  -2  11 -16   68.83    9.02
   2  11  16   76.85    5.28
   2  11  16   72.52    6.58
  -2 -11 -16   72.32    5.43
  -2  11 -16   73.25    5.41
   2  11  17   31.18    6.17
  -2 -11 -17   20.06    5.12
  -2  11 -17   21.27    5.12
  -2  11 -17   31.22    8.86
   2 -11  17   22.37    4.91
   2  11  17   23.88    4.97
   2  11  18  123.31    7.36
  -2  11 -18  139.91   10.01
  -2 -11 -18  129.47    6.76
  -2  11 -18  134.07    6.89
   2  11  18  141.25    6.67
   2 -11  18  137.06    6.63
   2  11  19  170.49    8.06
  -2  11 -19  190.09   10.85
  -2 -11 -19  171.66    7.89
  -2  11 -19  176.45    7.87
   2  11  19  178.13    7.64
   2 -11  19  188.95    7.78
  -2  11 -20   63.37    9.70
   2  11  20   72.53    6.23
  -2 -11 -20   78.04    6.58
  -2  11 -20   86.04    6.50
   2  11  20   82.86    6.23
   2 -11  20   86.34    6.39
  -2  11 -21   93.25   10.13
  -2  11 -21   89.80    6.96
  -2 -11 -21   86.57    6.97
   2  11  21   86.64    6.61
   2 -11  21   85.42    6.74
  -2  11 -22   59.15    9.91
  -2  11 -22   63.81    6.93
  -2 -11 -22   51.06    6.85
  -2  11 -23   12.45    9.94
  -2  11 -23    9.48    6.88
  -2 -11 -23   16.62    6.86
  -2  11 -24   42.05   10.35
  -2 -11 -24   32.16    7.30
  -2  11 -24   25.38    7.29
  -2  11 -25   17.24   10.47
  -2  11 -25   11.04    7.55
  -2 -11 -25    7.42    7.53
  -2  11 -26    6.25   10.42
  -2 -11 -26   16.76    7.93
  -2  11 -26    2.67    7.74
  -2  11 -27   10.10   10.73
  -2 -11 -27    6.18    8.24
  -2  11 -27    2.56    8.14
  -2  11 -28    3.75   11.08
  -2 -11 -28   -2.05    8.60
  -2  11 -28   11.55    8.54
  -2 -11 -29   12.80    8.86
  -2  11 -29   -1.20    8.79
  -2 -11 -30   45.15    9.48
  -2  11 -30   52.17    9.56
  -2 -11 -31   62.88   10.05
  -2  11 -31   68.72   10.03
  -2  11 -32   48.17   10.14
  -2 -11 -32   45.29   10.30
  -2  12  33   19.45    9.97
  -2  12  32   22.76    9.92
  -2  12  31    7.55    9.56
  -2  12  30   16.21    9.31
  -2  12  29    9.44    9.11
  -2  12  28   15.68    8.81
  -2 -12  27   40.28    8.57
  -2  12  27   31.32    8.77
  -2  12  26   13.45    8.46
  -2 -12  26    6.08    8.06
  -2 -12  25   79.16    8.26
  -2  12  25   83.79    8.67
  -2  12  24   16.05    7.82
  -2 -12  24    0.52    7.47
  -2 -12  23   11.41    7.09
  -2  12  23   16.31    7.54
  -2 -12  22    1.76    6.58
  -2  12  22   -1.73    7.10
  -2  12  22    0.40    6.36
  -2  12  22    5.00    7.65
  -2 -12  21   21.91    6.25
  -2  12  21   15.99    6.92
  -2  12  21   10.84    7.43
  -2  12  21   17.02    6.18
  -2  12  20    1.73    6.59
  -2 -12  20   -1.87    5.91
  -2  12  20    9.79    7.47
  -2  12  20    0.82    5.76
   2  12 -20   -2.45    9.76
  -2  12  19   12.88    6.28
  -2 -12  19   11.47    5.69
  -2  12  19    7.42    7.55
  -2  12  19    1.88    5.47
   2  12 -19   13.13    9.68
  -2 -12  18   17.29    5.34
  -2  12  18   18.85    6.11
  -2  12  18    7.52    7.54
  -2 -12  18   17.50    5.26
  -2  12  18    7.40    5.25
   2  12 -18    6.22    9.36
  -2  12  17  238.70    8.91
  -2 -12  17  228.45    8.52
  -2  12  17  210.13   10.13
  -2  12  17  229.60    8.32
  -2 -12  17  235.89    8.40
   2  12 -17  226.77   11.90
  -2 -12  16  103.30    5.80
  -2  12  16   96.50    6.41
  -2  12  16  102.57    8.20
  -2  12  16  102.04    5.71
  -2 -12  16  101.94    5.67
   2  12 -16  114.11    9.90
  -2 -12  15  579.06   16.29
  -2  12  15  586.63   16.55
  -2  12  15  540.11   17.65
  -2  12  15  538.89   16.19
  -2 -12  15  570.91   16.25
   2  12 -15  529.54   18.85
  -2  12  14   67.40    5.27
  -2 -12  14   71.18    4.75
  -2  12  14   56.15    4.57
  -2 -12  14   67.55    4.62
  -2  12  14   73.27    7.61
  -2 -12  13  186.99    6.56
  -2  12  13  195.96    6.98
  -2 -12  13  177.84    6.51
  -2  12  13  173.62    6.49
  -2  12  13  182.83    9.32
  -2 -12  12   33.07    3.71
  -2  12  12   30.88    4.19
  -2  12  12   28.80    3.57
  -2 -12  12   34.26    3.68
  -2  12  12   29.03    7.16
  -2 -12  11   92.56    4.15
  -2  12  11   97.39    4.55
  -2  12  11   99.57    7.76
  -2 -12  11   86.63    4.15
  -2  12  11   80.25    4.10
  -2  12  10   61.59    3.74
  -2 -12  10   62.06    3.35
   2  12 -10   63.21    8.26
  -2  12  10   70.94    7.41
  -2  12  10   54.72    3.27
  -2 -12  10   54.62    3.38
   2  12  -9   -3.55    7.62
  -2 -12   9    5.42    2.43
  -2  12   9    4.27    6.84
  -2  12   9    1.27    2.38
  -2 -12   9    0.54    2.53
   2  12  -8  135.80    8.53
  -2 -12   8   97.50    3.17
  -2  12   8   85.67    3.14
  -2  12   8  140.18    7.81
  -2 -12   8   98.82    3.44
  -2  12   7  361.96   12.24
   2  12  -7  310.69   12.72
  -2  12   6   62.02    7.01
   2  12  -6   51.37    7.71
  -2  12   5  395.00   13.06
   2  12  -5  348.45   13.19
  -2  12   4   64.46    7.17
   2  12  -4   64.15    7.67
   2  12  -4   66.73    6.87
  -2  12   3  480.86   15.33
   2  12  -3  468.95   15.08
   2  12  -3  462.38   15.45
  -2  12   2   33.04    6.91
   2  12  -2   23.15    6.35
   2  12  -2   31.57    7.07
  -2  12   1  376.00   12.84
   2  12  -1  357.23   12.92
   2  12  -1  352.07   12.53
  -2  12   0  145.48    8.52
   2  12   0  151.20    8.00
   2  12   0  149.96    8.56
  -2  12  -1    6.35    6.75
   2  12   1   12.89    6.77
   2  12   1   15.68    6.00
   2  12   2   39.60    7.01
  -2  12  -2   17.12    7.17
   2  12   2   31.00    6.41
  -2  12  -3  283.75   11.09
   2  12   3  260.87   10.47
  -2  12  -3  282.48   10.64
   2  12   3  259.16   10.72
  -2  12  -4   72.16    7.93
  -2  12  -4   67.00    6.82
   2  12   4   73.74    6.82
   2  12   4   69.10    7.31
  -2  12  -5   70.58    7.95
   2  12   5   61.81    7.10
  -2  12  -5   66.70    6.99
   2  12   5   52.36    6.92
  -2  12  -6  137.44    8.91
  -2  12  -6  133.27    7.83
   2  12   6  130.59    8.04
   2  12   6  124.41    7.98
  -2  12  -7  249.80   10.65
   2  12   7  220.34    6.30
   2  12   7  242.94    9.60
   2  12   7  243.55    9.55
  -2  12  -7  252.28    9.65
   2  12   8   42.21    6.82
  -2  12  -8   40.58    6.86
   2  12   8   39.64    7.12
   2  12   8   41.55    3.14
   2 -12   8   39.78    2.91
  -2  12  -9  357.04   11.99
   2  12   9  348.25   12.03
   2  12   9  340.80   11.95
  -2 -12  -9  312.54    9.55
   2 -12   9  329.56    9.46
   2  12   9  318.75    9.58
  -2  12 -10  145.45    8.33
   2  12  10  145.58    8.30
   2  12  10  138.55    8.17
  -2 -12 -10  128.63    5.25
  -2  12 -10  138.69    5.19
   2 -12  10  139.98    5.09
   2  12  10  130.92    5.32
   2  12  11   -5.89    6.76
   2  12  11   13.00    6.81
  -2  12 -11    3.75    6.77
  -2 -12 -11    0.74    3.64
  -2  12 -11   -0.14    3.65
   2  12  11   -1.00    3.70
   2 -12  11    1.66    3.46
   2  12  12   19.33    7.01
   2  12  12   11.34    6.96
  -2 -12 -12   13.68    3.98
  -2  12 -12   12.16    4.01
  -2  12 -12   16.47    8.67
   2 -12  12    8.31    3.78
   2 -12  12   10.28    3.68
   2 -12  13   51.40    4.40
  -2  12 -13   69.90    9.41
   2  12  13   49.32    7.17
   2  12  13   50.02    7.39
  -2 -12 -13   56.87    4.56
  -2  12 -13   55.25    4.62
   2 -12  14   23.67    4.37
  -2  12 -14   32.57    9.31
   2  12  14   26.75    4.58
   2  12  14   35.23    6.89
  -2 -12 -14   23.09    4.58
  -2  12 -14   13.41    4.53
   2  12  15   48.00    4.93
   2 -12  15   45.09    4.82
  -2  12 -15   50.93    9.58
   2  12  15   44.90    7.16
  -2 -12 -15   44.67    5.01
  -2  12 -15   44.15    5.07
   2  12  16   27.01    6.77
  -2  12 -16   14.00    5.05
  -2 -12 -16   21.89    4.98
   2  12  16   23.91    4.96
  -2  12 -16   13.10    9.37
   2 -12  16   17.48    4.80
   2  12  17  250.71    8.99
   2 -12  17  260.28    8.90
  -2  12 -17  268.86   12.74
  -2  12 -17  266.52    9.16
  -2 -12 -17  241.83    9.07
   2  12  18  144.84    6.88
   2  12  18  127.08    8.09
  -2  12 -18  133.80   10.83
  -2  12 -18  143.67    7.14
  -2 -12 -18  138.06    7.03
   2  12  19   28.04    6.80
  -2  12 -19   23.52   10.09
  -2 -12 -19   23.15    5.88
  -2  12 -19   31.55    6.14
   2  12  19   27.44    5.70
   2  12  20  104.38    6.87
  -2  12 -20  108.99   10.88
  -2 -12 -20   96.26    7.06
  -2  12 -20  125.29    7.24
  -2  12 -21   26.61   10.55
  -2  12 -21   18.59    6.51
  -2 -12 -21    8.11    6.46
   2  12  21    8.14    6.16
  -2  12 -22   40.05   10.74
  -2 -12 -22   36.37    6.89
  -2  12 -22   39.85    6.98
  -2  12 -23   15.36   10.90
  -2 -12 -23   10.12    6.97
  -2  12 -23    8.57    7.07
  -2  12 -24   46.06   11.42
  -2 -12 -24   45.75    7.43
  -2  12 -24   42.52    7.55
  -2  12 -25   82.19   11.79
  -2 -12 -25   74.92    8.14
  -2  12 -25   76.11    8.20
  -2  12 -26    9.76   11.44
  -2  12 -26    2.36    8.14
  -2 -12 -26   15.08    7.97
  -2  12 -27  189.04   13.39
  -2 -12 -27  180.58   10.37
  -2  12 -27  208.73   10.51
  -2  12 -28   26.13   11.80
  -2  12 -28   18.17    8.75
  -2  12 -29    2.39    9.08
  -2  12 -30   67.64    9.88
  -2  12 -31   16.13    9.91
  -2  12 -32   26.90   10.28
  -2  13  31   15.57    9.49
  -2  13  30   54.01    9.42
  -2  13  29   16.61    9.06
  -2  13  28  142.82   10.07
  -2  13  27    5.56    8.65
  -2  13  26  144.93    9.61
  -2  13  25   -1.93    7.99
  -2  13  24    6.17    7.72
  -2  13  23   -8.78    7.54
  -2  13  22    6.19    7.36
  -2  13  21   12.96    7.07
  -2  13  21   11.64    8.44
  -2  13  21    7.92    6.22
   2  13 -21   14.34   11.06
  -2 -13  20   -3.89    6.39
  -2  13  20    3.76    6.64
  -2  13  20   -1.76    8.36
  -2  13  20   -1.67    5.82
   2  13 -20    6.50   10.77
  -2  13  19   10.10    6.54
  -2 -13  19   13.69    6.08
  -2  13  19   13.80    8.38
  -2  13  19   15.87    5.59
   2  13 -19    6.02   10.49
  -2  13  18    9.31    6.12
  -2 -13  18   18.81    5.77
  -2  13  18   29.38    8.42
  -2  13  18   18.64    5.26
   2  13 -18   23.73   10.43
  -2  13  17   23.03    5.90
  -2 -13  17   21.69    5.48
  -2  13  17   16.19    8.15
  -2  13  17   13.15    4.92
   2  13 -17   23.40   10.17
  -2 -13  16    6.38    4.98
  -2  13  16    1.36    5.44
  -2  13  16    4.42    8.12
  -2  13  16    2.48    4.58
   2  13 -16   10.43    9.95
  -2  13  15   -0.57    5.03
  -2 -13  15    8.60    4.55
  -2  13  15    7.58    8.19
  -2  13  15   11.48    4.26
   2  13 -15   -3.19    9.80
  -2  13  14   70.52    5.18
  -2 -13  14   62.98    4.63
  -2  13  14   54.82    4.41
  -2  13  14   69.99    8.42
  -2  13  13   16.00    4.32
  -2 -13  13   12.84    3.78
  -2  13  13   10.35    3.61
  -2  13  13    2.99    7.91
  -2 -13  12   28.64    3.52
  -2  13  12   29.35    4.08
  -2 -13  12   31.34    3.46
  -2  13  12   26.24    3.43
  -2  13  12   21.33    7.84
  -2 -13  11   39.11    3.18
  -2  13  11   37.98    3.78
  -2  13  11   37.81    3.17
  -2  13  11   34.75    8.08
  -2 -13  11   24.24    3.20
  -2  13  10  372.38   11.91
  -2  13  10  260.24    7.98
  -2 -13  10  268.16    8.08
  -2 -13  10  287.56    7.97
   2  13 -10  333.49   12.61
  -2  13   9  158.77    8.76
   2  13  -9  135.95    9.59
  -2  13   8  478.64   15.46
   2  13  -8  423.88   15.90
  -2  13   7   75.87    8.11
   2  13  -7   67.37    8.82
  -2  13   6   15.16    7.63
   2  13  -6    6.00    8.21
  -2  13   5   36.92    7.63
   2  13  -5   26.06    8.08
  -2  13   4  112.56    8.50
   2  13  -4  104.03    8.07
   2  13  -4  109.06    8.88
  -2  13   3   34.72    7.74
   2  13  -3   37.57    7.30
  -2  13   3   25.98    7.41
  -2  13   2   44.19    7.84
   2  13  -2   45.00    8.03
   2  13  -2   41.80    7.31
  -2  13   1   43.62    8.05
   2  13  -1   57.14    7.81
   2  13  -1   48.22    7.54
  -2  13   0  176.85    9.70
   2  13   0  173.76    9.11
   2  13   0  157.37    9.42
  -2  13  -1   21.63    8.00
   2  13   1   20.39    7.05
   2  13   1   26.16    7.63
  -2  13  -2  546.78   18.09
   2  13   2  547.64   17.49
   2  13   2  568.30   17.93
  -2  13  -3   36.84    8.29
   2  13   3   38.19    7.28
   2  13   3   39.34    7.79
  -2  13  -3   25.37    7.40
  -2  13  -4  124.63    9.32
   2  13   4  110.57    8.19
  -2  13  -4  125.50    8.37
   2  13   4  113.18    8.53
   2  13   5   17.97    7.72
  -2  13  -5   33.61    8.48
  -2  13  -5   27.08    7.38
   2  13   5   18.64    7.23
  -2  13  -6   24.06    8.57
   2  13   6   22.76    7.67
  -2  13  -6   25.76    7.33
   2  13   6   19.65    7.21
  -2  13  -7   42.01    8.88
   2  13   7   53.99    7.85
  -2  13  -7   26.48    7.67
   2  13   7   46.95    7.53
   2  13   8  233.96    6.66
   2 -13   8  229.24    6.65
   2 -13   8  222.36    6.60
   2  13   8  230.30    6.68
  -2  13  -9   15.92    7.81
   2  13   9   32.57    7.79
   2  13   9   20.07    7.56
   2 -13   9   17.13    2.73
   2  13   9   26.21    3.01
   2 -13   9    2.79    3.00
   2  13  10  476.30   15.00
   2  13  10  450.09   14.91
  -2  13 -10  488.51   15.10
   2  13  10  403.99   12.56
   2  13  10  441.34   12.44
   2 -13  10  430.98   12.30
   2  13  11    1.07    7.55
   2  13  11   -4.49    7.68
  -2  13 -11    8.99    7.70
   2 -13  11    0.43    3.40
   2  13  11    0.50    3.76
   2  13  12   23.06    7.67
   2  13  12   16.89    7.76
  -2 -13 -12   26.48    4.12
  -2  13 -12   17.29    9.62
   2  13  12   29.65    4.18
   2  13  13   57.69    8.15
   2  13  13   67.08    8.01
  -2 -13 -13   60.45    4.78
   2  13  13   54.79    4.72
  -2  13 -14    7.65    9.93
   2  13  14   -4.21    8.03
   2  13  14   -1.99    7.49
  -2 -13 -14    0.79    4.65
  -2  13 -14    2.77    4.63
  -2  13 -15    3.93   10.32
   2  13  15    7.40    7.54
   2  13  15    0.32    8.08
  -2  13 -15    4.81    4.94
  -2 -13 -15    3.11    4.85
   2  13  16   82.63    5.90
   2  13  16   84.23    8.85
  -2  13 -16  101.46   11.02
   2  13  16   99.23    8.23
  -2  13 -16   97.72    5.97
  -2 -13 -16   89.41    5.90
  -2  13 -17    7.68   10.47
   2  13  17    5.08    5.29
   2  13  17    9.48    8.48
   2  13  17   10.51    7.58
  -2  13 -17    8.69    5.49
  -2 -13 -17    4.13    5.36
   2  13  18    4.66    5.54
   2  13  18    3.80    7.51
  -2  13 -18    9.39   10.77
  -2  13 -18    7.56    5.79
  -2 -13 -18   18.51    5.67
   2  13  19    5.41    5.77
  -2  13 -19   24.50   10.89
   2  13  19   10.90    7.49
  -2 -13 -19   19.77    5.99
  -2  13 -19   19.31    6.19
   2  13  20  254.70    9.75
  -2  13 -20  265.30   14.06
  -2  13 -20  256.18    9.97
  -2  13 -21   29.24   11.56
  -2  13 -21   14.46    6.72
  -2  13 -22   38.51   11.83
  -2  13 -22   60.14    7.39
  -2  13 -23    6.57   11.89
  -2  13 -23   19.60    7.41
  -2  13 -24    8.22   12.27
  -2  13 -24   10.05    7.61
  -2  13 -25   24.16   12.28
  -2  13 -25    2.84    8.01
  -2  13 -26    4.05   12.18
  -2  13 -26    4.19    8.27
  -2  13 -27   12.07   12.28
  -2  13 -27   26.43    8.68
  -2  13 -28   49.81   12.76
  -2  13 -28   55.97    9.21
  -2  13 -29   -5.68    9.19
  -2  14  25  161.24    9.64
  -2  14  24    0.57    7.89
  -2  14  23   55.01    7.86
  -2  14  22   -6.65    7.19
  -2  14  21   28.71    7.09
   2  14 -21   31.69   12.01
  -2  14  20   15.54    9.29
  -2  14  20   22.66    6.72
   2  14 -20   37.28   11.81
  -2  14  19   -1.87    9.29
  -2  14  19   -1.33    6.31
   2  14 -19    9.22   11.57
  -2  14  18   23.44    9.36
  -2  14  18   11.42    6.02
   2  14 -18   12.01   11.31
  -2  14  17  169.96   10.77
  -2  14  17  158.13    7.40
   2  14 -17  181.47   12.47
  -2  14  16   40.69    5.38
  -2  14  16   41.27    9.43
  -2  14  16   36.20    4.70
  -2  14  15  189.39    7.25
  -2  14  15  175.57    6.79
  -2  14  14   13.07    4.45
  -2  14  14   12.20    3.75
  -2  14  13   49.77    3.80
  -2  14  13   53.99    4.40
  -2  14  12    3.56    8.88
  -2  14  11    1.09    8.75
  -2  14  11   -4.69    2.55
   2  14 -11   -2.53    9.92
  -2  14  10   62.24    9.00
   2  14 -10   46.46   10.00
  -2  14   9   89.90    9.26
   2  14  -9   68.98    9.96
  -2  14   8    9.53    8.79
   2  14  -8   12.21    9.38
  -2  14   7  165.05   10.18
   2  14  -7  154.93   10.86
  -2  14   6   10.20    8.77
   2  14  -6    9.17    9.26
  -2  14   5  311.29   12.67
   2  14  -5  292.71   13.09
  -2  14   5  291.41   12.46
  -2  14   4   46.73    8.87
   2  14  -4   39.45    9.05
   2  14  -4   36.31    8.23
  -2  14   4   41.22    8.58
  -2  14   3  161.48   10.24
   2  14  -3  170.49   10.41
   2  14  -3  150.35    9.81
  -2  14   3  164.86    9.83
  -2  14   2    5.53    8.57
   2  14  -2   -2.08    8.60
   2  14  -2    2.90    7.77
  -2  14   1   77.83    9.30
   2  14  -1   66.59    8.31
   2  14  -1   70.87    9.15
  -2  14   0   26.42    9.01
   2  14   0   40.35    8.09
   2  14   0   40.08    8.74
  -2  14  -1   -3.04    8.64
   2  14   1    3.79    7.79
   2  14   1    8.59    8.58
  -2  14  -2   72.14    9.20
   2  14   2   55.45    8.89
   2  14   2   77.07    8.17
  -2  14  -3  167.11   10.78
  -2  14  -3  175.50   10.04
   2  14   3  171.05   10.11
   2  14   3  147.92    9.37
  -2  14  -4   68.57    9.68
  -2  14  -4   47.51    8.43
   2  14   4   65.36    8.81
   2  14   4   61.60    8.28
  -2  14  -5   71.22    9.55
   2  14   5   53.19    8.61
  -2  14  -5   59.94    8.36
   2  14   5   62.82    8.33
  -2  14  -6   14.38    9.15
   2  14   6   19.58    8.43
  -2  14  -6   11.94    8.25
   2  14   6   14.80    8.02
  -2  14  -7  127.91   10.52
   2  14   7  119.40    9.56
   2  14   7  128.86    9.43
  -2  14  -7  146.55    9.67
  -2  14  -8   24.93    9.52
  -2  14  -8   25.93    8.50
   2  14   8   15.58    8.20
   2  14   8   29.47    8.63
  -2  14  -9  187.35   10.51
   2  14   9  172.77   10.29
   2  14   9  180.56   10.20
   2  14  10    3.47    2.29
   2  14  10    1.79    2.39
   2  14  10   16.18    8.47
  -2  14 -10    3.55    8.60
   2  14  10   14.31    8.58
   2  14  11   22.88    3.62
   2  14  11   33.02    8.67
   2  14  11   30.32    8.67
   2  14  12   43.15    4.21
  -2  14 -12   44.51   10.91
   2  14  12   37.04    4.25
   2  14  12   39.98    8.89
   2  14  12   39.46    8.76
   2  14  13    1.88    4.33
  -2  14 -13    1.90   10.78
   2  14  13    0.71    4.50
   2  14  13    1.56    8.63
   2  14  13    3.44    8.51
   2  14  14   18.00    4.81
  -2  14 -14   10.20   11.09
   2  14  14   25.11    5.00
   2  14  14    9.57    8.63
   2  14  14   27.95    8.51
   2  14  15   24.46    4.93
   2  14  15   15.81    8.98
   2  14  15   21.80    8.37
   2  14  15   13.00    5.32
  -2  14 -15   27.24   11.20
   2  14  16   10.95    8.31
   2  14  16    1.70    9.11
  -2  14 -16   16.16   11.34
   2  14  16    6.91    5.62
   2  14  17   66.05    9.65
   2  14  17   64.02    8.78
  -2  14 -17   66.55   11.82
   2  14  17   55.64    6.34
   2  14  18   36.52    8.68
   2  14  18   43.50    9.72
  -2  14 -18   64.54   12.05
   2  14  19    5.43    9.69
  -2  14 -19   11.25   11.91
   2  14  20    8.07    9.91
  -2  14 -20   -3.65   12.03
   2  14  21   42.57   10.32
  -2  14 -21   34.44   12.48
  -2  14 -22   51.89   12.76
   2  14  22   35.75   10.54
  -2  14 -23   32.10   13.15
   2  14  23   24.12   10.68
  -2  14 -24   81.79   13.67
   2  14  24   49.15   11.19
  -2  14 -25   93.61   13.70
   2  14  25   50.69   11.31
   2  14  26   26.26   11.38
  -2  14 -26   -0.44   13.14
   2  15 -20   74.68   13.29
  -2  15  19   53.22   10.53
   2  15 -19   61.91   13.00
  -2  15  18   83.14   10.49
   2  15 -18   75.69   12.88
  -2  15  17   46.76   10.32
   2  15 -17   36.62   12.25
  -2  15  16    9.71   10.03
   2  15 -16   -1.59   11.98
  -2  15  15    4.97    4.13
  -2  15  15   12.56   10.00
  -2  15  14   -1.22   10.11
  -2  15  13    7.66   10.12
  -2  15  13    6.94    2.68
  -2  15  12   64.36   10.29
   2  15 -11   11.83   11.11
  -2  15  11   13.14    9.97
   2  15 -10   57.24   11.29
  -2  15  10   57.43   10.05
   2  15  -9   83.73   11.34
  -2  15   9  100.12   10.63
   2  15  -8   44.86   10.73
  -2  15   8   68.98   10.12
   2  15  -7   18.71   10.29
  -2  15   7    8.93    9.59
  -2  15   7   15.75    9.80
  -2  15   6  297.16   13.38
   2  15  -6  270.65   13.91
  -2  15   5  141.45   10.64
   2  15  -5  138.10   11.41
  -2  15   5  160.05   11.24
   2  15  -4   14.53    8.94
   2  15  -4    7.36    9.86
  -2  15   4    9.03    9.12
  -2  15   4   11.28    9.75
   2  15  -3   16.56    9.03
   2  15  -3   23.58    9.79
  -2  15   3    6.35    9.21
  -2  15   3   26.16    9.96
   2  15  -2  160.91   10.61
   2  15  -2  177.01   11.58
  -2  15   2  181.14   11.42
   2  15  -1  141.13   10.87
   2  15  -1  125.58   10.17
  -2  15   1  136.65   10.98
   2  15   0  159.87   11.05
   2  15   0  154.27   10.40
  -2  15   0  170.07   11.32
   2  15   1   26.25    9.71
   2  15   1   24.03    9.14
  -2  15  -1    8.42    9.84
   2  15   2   66.93    9.23
   2  15   2   83.29   10.08
  -2  15  -2   76.37    9.61
  -2  15  -2   73.55   10.26
   2  15   3   19.16    9.49
   2  15   3   29.43    8.81
  -2  15  -3   17.58    9.06
  -2  15  -3   28.26   10.01
   2  15   4   36.32    9.31
   2  15   4   12.09    8.42
  -2  15  -4   18.51    8.94
  -2  15  -4   12.88    9.88
   2  15   5   23.44    9.27
  -2  15  -5   16.34    9.42
   2  15   5   18.13    8.76
  -2  15  -5   14.38   10.16
   2  15   6   56.34    9.52
  -2  15  -6   60.53    9.83
   2  15   6   58.86    9.33
  -2  15  -6   50.90   10.26
   2  15   7   17.82    9.25
  -2  15  -7    8.30    9.41
   2  15   7   12.04    8.96
  -2  15  -7    1.85   10.36
   2  15   8   65.34    9.70
  -2  15  -8   69.01    9.93
   2  15   8   73.98    9.41
  -2  15  -8   54.71   11.11
   2  15   9   95.29   10.00
  -2  15  -9   85.35   10.20
   2  15   9   92.59    9.78
   2  15  10  156.84   10.77
   2  15  10  164.90   10.73
  -2  15 -10  160.95   11.02
   2  15  11   15.97    9.43
   2  15  11   12.37    9.55
   2  15  12  286.68   11.54
   2  15  12  290.20   11.26
   2  15  13   22.83    9.33
   2  15  13   11.62    9.75
  -2  15 -13   19.65   12.05
  -2  15 -14  123.36   12.80
   2  15  14  115.55   10.57
   2  15  14  104.69    9.88
   2  15  15   43.39   10.12
   2  15  15   27.68    9.39
  -2  15 -15   41.50   12.37
   2  15  16   44.22   10.20
   2  15  16   28.28    9.55
  -2  15 -16   60.33   12.61
   2  15  17   93.80   10.02
   2  15  17  108.43   11.04
  -2  15 -17  115.10   13.46
   2  15  18   83.50   11.02
  -2  15 -18   89.03   13.10
  -2  15 -19   37.04   13.28
   2  15  19   31.79   10.73
  -2  15 -20   75.13   13.70
   2  15  20   67.35   11.12
   2  15  21   13.20   11.03
  -2  15 -21   22.63   13.46
   2  15  22   79.23   11.72
  -2  15 -22   93.26   14.29
   2  15  23   -8.76   11.37
   2  15  24   38.05   11.83
   2  15  25    7.14   11.89
   2  15  26   15.84   12.13
   2  16 -18    6.87   13.48
  -2  16  18   25.80   10.75
   2  16 -17   27.21   13.27
  -2  16  17   49.96   10.96
  -2  16  16   42.31   11.18
  -2  16  15   16.29   11.11
  -2  16  14   15.11   11.09
  -2  16  13  263.60   14.00
   2  16 -12  -35.32   12.91
  -2  16  12    8.91   11.09
   2  16 -11   82.71   12.51
  -2  16  11   96.66   11.55
  -2  16  10   19.84   10.81
   2  16 -10    1.25   11.79
  -2  16  10    8.28   10.84
  -2  16   9   15.83   10.72
  -2  16   9   -1.16   10.92
  -2  16   8   -6.00   10.56
   2  16  -8   14.01   11.35
  -2  16   8   13.86   10.75
  -2  16   7   20.86   10.45
   2  16  -7    3.93   11.14
  -2  16   7    6.57   10.86
  -2  16   6   37.77   10.47
   2  16  -6   45.12   11.34
  -2  16   6   38.80   11.05
  -2  16   5  269.25   13.38
   2  16  -5  242.40   13.79
  -2  16   5  276.40   13.82
   2  16  -4  120.55   11.12
  -2  16   4  108.40   11.23
   2  16  -4  127.85   11.79
  -2  16   4  116.57   11.76
   2  16  -3   75.07   10.42
   2  16  -3   94.62   11.27
  -2  16   3   67.44   10.84
  -2  16   3   77.33   11.38
   2  16  -2  114.70   10.90
   2  16  -2  101.35   11.54
  -2  16   2  117.58   11.66
   2  16  -1   12.88    9.89
   2  16  -1   27.28   10.67
  -2  16   1    6.49   10.56
   2  16   0   25.77    9.89
   2  16   0   40.32   10.79
  -2  16   0   31.30   10.82
   2  16   1   19.80    9.93
   2  16   1   42.48   10.56
  -2  16  -1   20.47   10.75
   2  16   2    7.99    9.76
  -2  16  -2   16.65    9.90
   2  16   2   20.77   10.27
  -2  16  -2    4.83   10.78
   2  16   3   13.68    9.79
   2  16   3    2.49   10.21
  -2  16  -3    7.08    9.93
  -2  16  -3    5.19   10.84
  -2  16  -4   14.17   10.31
   2  16   4    9.44    9.73
   2  16   4   23.38   10.51
  -2  16  -4   13.59   11.01
  -2  16  -5  413.08   16.08
   2  16   5  361.23   15.34
   2  16   5  386.00   15.87
  -2  16  -5  419.63   16.52
  -2  16  -6   17.96   10.39
   2  16   6   19.77    9.63
   2  16   6   33.60   10.48
  -2  16  -6   14.37   11.31
  -2  16  -7  110.94   11.25
   2  16   7   93.91   10.35
   2  16   7  118.86   11.01
  -2  16  -7  121.96   12.34
  -2  16  -8   17.31   10.62
   2  16   8   21.04   10.39
   2  16   8   19.96    9.88
  -2  16  -8   13.54   11.61
   2  16   9   -1.30   10.26
  -2  16  -9   -1.56   10.67
   2  16   9  -14.01   10.00
  -2  16 -10   14.50   10.74
   2  16  10   14.02   10.00
   2  16  10   10.29   10.10
   2  16  11   10.57   10.06
   2  16  11   23.72   10.16
   2  16  12   14.55   10.26
   2  16  12   38.74   10.16
   2  16  13    7.65   10.06
   2  16  13   11.78   10.39
  -2  16 -13   18.18   12.85
   2  16  14   23.76   10.31
   2  16  14   31.87   10.71
  -2  16 -14   44.17   13.15
   2  16  15  126.00   11.17
   2  16  15  115.08   11.74
  -2  16 -16   62.41   13.66
   2  16  16   62.29   11.38
  -2  16 -17   86.20   14.22
   2  16  17   80.45   11.77
   2  16  18   38.17   11.79
  -2  16 -18   19.19   14.16
   2  16  19   87.64   12.18
   2  16  20    2.93   11.66
   2  16  21   34.39   12.06
   2  16  22  -17.57   12.36
  -2  17  17   29.76   11.94
  -2  17  16   61.86   12.11
  -2  17  15   18.84   11.86
  -2  17  14   15.95   11.86
  -2  17  13   -6.50   12.33
  -2  17  13    9.93   12.00
   2  17 -12  131.72   14.23
  -2  17  12  118.72   13.16
  -2  17  12  128.74   12.83
  -2  17  11   29.11   12.35
   2  17 -11   49.97   13.36
  -2  17  11   20.64   12.02
  -2  17  10   35.16   12.23
   2  17 -10   46.10   13.22
  -2  17  10   19.52   11.78
   2  17  -9    2.83   12.94
  -2  17   9   35.30   11.99
  -2  17   9   18.35   11.75
  -2  17   8   10.40   11.85
   2  17  -8   10.53   12.65
  -2  17   8   -0.41   11.71
   2  17  -7   16.41   12.60
  -2  17   7   17.87   11.72
  -2  17   7    5.24   11.54
  -2  17   6   60.83   11.93
   2  17  -6   58.28   12.57
  -2  17   6   63.20   11.86
   2  17  -5    6.17   12.19
  -2  17   5   25.28   11.58
  -2  17   5   19.22   11.62
  -2  17   4   14.15   11.38
   2  17  -4    7.00   12.03
  -2  17   4   21.45   11.59
   2  17  -3  137.83   12.14
   2  17  -3  122.34   12.82
  -2  17   3  154.38   12.77
   2  17  -2  247.99   13.69
   2  17  -2  259.83   14.44
  -2  17   2  244.35   14.35
   2  17  -1  204.81   13.00
   2  17  -1  190.55   13.53
  -2  17   1  182.26   13.41
   2  17   0   79.72   11.54
   2  17   0   71.63   11.89
  -2  17   0   97.06   12.29
   2  17   1   78.58   11.22
   2  17   1   72.94   11.90
  -2  17  -1   93.02   12.46
  -2  17  -2   46.09   11.38
   2  17   2   54.46   11.79
   2  17   2   33.32   11.07
  -2  17  -2   63.07   12.30
   2  17   3   87.54   11.43
  -2  17  -3   97.26   11.91
   2  17   3  104.21   12.14
  -2  17  -3  104.69   12.67
   2  17   4   24.64   11.48
  -2  17  -4   24.63   11.58
   2  17   4   -0.09   10.87
  -2  17  -4   34.75   12.39
   2  17   5   35.88   11.36
  -2  17  -5   22.53   11.46
   2  17   5    6.24   10.72
  -2  17  -5   14.39   12.32
  -2  17  -6   16.58   11.45
   2  17   6   34.58   11.30
   2  17   6   25.24   10.91
  -2  17  -6   14.32   12.36
   2  17   7   21.42   11.25
  -2  17  -7   17.28   11.64
   2  17   7    8.92   10.62
  -2  17  -7   15.74   12.83
   2  17   8   24.08   10.65
   2  17   8   -6.75   11.09
  -2  17  -8    9.47   11.71
  -2  17  -8    6.88   12.61
   2  17   9    9.73   10.83
  -2  17  -9   15.09   11.71
   2  17   9   -6.56   11.08
  -2  17  -9   -5.96   13.05
   2  17  10   32.99   11.07
   2  17  10   33.79   11.23
   2  17  11    8.27   11.09
   2  17  11   29.93   11.18
   2  17  12   99.24   11.64
   2  17  12   96.78   11.95
   2  17  13   30.58   11.13
   2  17  13    4.92   11.46
   2  17  14   52.96   11.85
   2  17  14   20.96   11.16
   2  17  15   16.42   11.75
   2  17  16    4.08   11.74
   2  17  17    9.05   12.07
  -2  18  16   -9.01   13.09
  -2  18  15    9.36   13.22
  -2  18  14   -1.91   13.04
  -2  18  13   14.75   13.08
  -2  18  12   41.42   13.16
  -2  18  11    9.49   12.99
  -2  18  10   59.02   13.10
  -2  18   9   20.40   12.87
  -2  18   8   63.94   13.08
   2  18  -7   94.34   14.27
  -2  18   7  103.71   13.59
  -2  18   7  107.47   13.45
   2  18  -6  106.99   14.02
  -2  18   6   86.40   13.54
  -2  18   6   93.21   13.37
   2  18  -5   91.87   13.93
  -2  18   5   74.60   13.23
  -2  18   5  117.98   13.36
  -2  18   4  119.46   13.65
   2  18  -4  128.95   14.13
  -2  18   4  160.61   14.00
   2  18  -3  105.74   13.80
  -2  18   3  117.96   13.62
   2  18  -2   68.71   12.26
   2  18  -2   36.47   13.17
  -2  18   2   51.60   13.17
   2  18  -1   61.07   12.37
   2  18  -1   70.12   13.09
  -2  18   1   80.71   13.36
   2  18   0   20.29   12.07
   2  18   0   15.68   12.70
  -2  18   0   14.54   13.05
   2  18   1   34.27   12.08
  -2  18  -1   29.07   12.57
   2  18   1   38.21   12.61
  -2  18  -1   51.81   13.35
   2  18   2   75.96   12.38
  -2  18  -2  110.89   13.00
   2  18   2  115.47   13.13
  -2  18  -2  118.73   13.98
   2  18   3    5.33   11.74
  -2  18  -3    9.68   12.50
   2  18   3   13.26   12.36
  -2  18  -3    1.09   13.31
   2  18   4   19.50   11.77
  -2  18  -4   50.08   12.67
   2  18   4   24.71   12.33
  -2  18  -4   54.86   13.54
  -2  18  -5   86.70   12.92
   2  18   5   53.92   12.21
   2  18   5   60.72   12.40
  -2  18  -5   39.87   13.87
  -2  18  -6   84.01   13.25
   2  18   6  116.14   12.91
   2  18   6   78.91   12.44
  -2  18  -6   94.55   14.40
   2  18   7   53.71   12.08
  -2  18  -7   57.48   13.05
   2  18   7   67.32   12.58
  -2  18  -8   -9.02   12.63
   2  18   8  -21.19   11.95
   2  18   8    4.23   12.08
   2  18   9   -5.08   12.20
   2  18   9    9.52   12.01
   2  18  10   -0.40   11.90
   2  18  11   30.94   12.24
   2  18  12    4.10   11.89
   2  18  13   42.00   12.18
  -2  19  14   -4.48   14.39
  -2  19  13   38.15   14.36
  -2  19  12   -2.81   14.14
  -2  19  11   55.25   14.44
  -2  19  10   30.39   14.42
  -2  19   9   -9.81   14.51
  -2  19   8   14.58   14.42
  -2  19   7    3.85   14.46
   2  19   1    7.80   13.77
   2  19   2   72.94   14.09
   2  19   3   42.34   13.73
   2  19   4   32.37   13.61
   2  19   5   37.92   13.53
   2  19   6   52.21   13.51
   2  19   7   -2.15   13.57
   2  19   8   11.78   13.41
   2  19   9   17.98   13.20
   2  19  10   -3.84   13.19
   2  19  11   21.11   12.98
  -3   0  36   45.85   10.85
   3   0 -35   11.27    9.59
  -3   0  35   -1.81   10.17
   3   0 -34  113.96   10.25
   3   0 -33    8.41    8.78
   3   0 -32  257.67   11.76
   3   0 -31    0.40    7.96
   3   0 -30  160.18    9.51
   3   0 -29   -3.21    7.36
  -3   0  28   57.87    5.98
   3   0 -28   69.73    7.47
  -3   0  27   -4.06    5.47
   3   0 -27    1.76    6.58
  -3   0  26   18.79    5.29
   3   0 -26   14.90    6.29
  -3   0  25   -2.46    5.11
   3   0 -25    5.47    5.91
  -3   0  24  117.05    6.23
   3   0 -24  116.26    6.67
  -3   0  23   -3.47    5.06
  -3   0  23    2.87    5.34
   3   0 -23   -7.58    5.20
  -3   0  22  306.41   10.45
   3   0 -22  319.28   10.78
  -3   0  21   -1.14    4.63
  -3   0  21   -0.17    4.82
   3   0 -21    1.58    4.52
  -3   0  20  193.93    7.46
  -3   0  20  191.93    7.55
   3   0 -20  211.43    7.52
   3   0 -19   -1.47    3.96
  -3   0  19   -0.04    4.26
  -3   0  18  206.44    7.30
   3   0 -18  188.80    7.03
   3   0 -17   -1.54    3.55
  -3   0  17    0.82    3.70
   3   0 -16  284.88    8.99
  -3   0  16  290.25    9.08
  -3   0  15   -3.18    3.26
   3   0 -15   -1.35    2.89
   3   0 -14  171.72    5.82
  -3   0  14  167.99    5.90
   3   0 -13   -1.63    2.46
  -3   0  13   -0.76    2.73
  -3   0  12    1.04    2.50
  -3   0  12   -1.09    2.56
  -3   0  11    0.92    2.27
  -3   0  11    0.67    2.21
  -3   0  10   74.05    3.19
  -3   0  10   75.63    3.21
  -3   0   9    0.88    1.87
  -3   0   9    0.28    1.84
  -3   0   8  309.15    9.03
  -3   0   8  324.64    9.06
  -3   0   7   -1.05    1.45
   3   0  -7    0.73    1.85
  -3   0   6   44.08    1.98
   3   0  -6   43.59    2.20
  -3   0   5   -0.26    1.21
   3   0  -5    0.22    1.42
  -3   0   4    0.22    1.09
   3   0  -4   -0.17    1.32
   3   0  -3    1.11    1.17
  -3   0   3   -0.58    0.98
   3   0  -2   32.04    1.49
  -3   0   2   31.85    1.39
   3   0  -1   -0.47    1.01
  -3   0   1   -0.31    0.90
  -3   0   0  148.28    4.28
   3   0   0  147.03    4.29
  -3   0  -1    0.19    0.95
   3   0   1   -0.06    1.03
   3   0   2   17.97    1.30
  -3   0  -2   15.77    1.19
   3   0   3   -0.05    1.12
  -3   0  -3    1.46    1.05
  -3   0  -4    3.13    1.20
   3   0   4    1.55    1.32
   3   0   5   -0.26    1.52
  -3   0  -5    0.74    1.27
  -3   0  -6   25.94    1.72
   3   0   6   28.53    1.95
   3   0   7    0.69    1.80
  -3   0  -7   -1.05    1.53
  -3   0  -8   19.78    2.04
   3   0   8   22.92    2.19
  -3   0  -9    1.38    1.93
   3   0   9    0.41    2.21
   3   0  10   48.93    2.96
  -3   0 -10   49.18    2.76
   3   0  11   -0.70    2.54
  -3   0 -11    2.13    1.49
   3   0  12   13.64    2.90
  -3   0 -12   14.12    2.61
  -3   0 -12   15.25    1.72
   3   0  13    4.13    3.04
  -3   0 -13    0.38    2.65
  -3   0 -13    4.18    1.74
  -3   0 -14   42.91    2.21
  -3   0 -14   41.15    3.50
   3   0  14   48.59    3.76
  -3   0 -15    3.80    1.84
   3   0  15    3.24    3.56
  -3   0 -15    6.24    3.35
  -3   0 -16  122.07    5.41
   3   0  16  128.02    5.56
   3   0  17   -5.13    3.94
  -3   0 -17    1.59    3.96
   3   0  18    3.76    4.39
  -3   0 -18    5.27    4.16
   3   0  19    0.38    4.64
  -3   0 -19   -0.63    4.38
   3   0  20   17.22    5.11
  -3   0 -20    3.66    4.75
   3   0  21    3.76    5.33
  -3   0 -21    0.05    5.12
  -3   0 -22   95.40    6.46
  -3   0 -23    0.11    5.78
  -3   0 -24   61.30    6.68
  -3   0 -25    2.30    6.42
  -3   0 -26   93.84    7.79
  -3   0 -27   -1.93    7.53
  -3   0 -28   51.86    7.99
  -3   0 -29   -0.07    7.92
  -3   0 -30   87.10    9.10
  -3   0 -31    1.58    8.97
  -3   0 -32  182.51   11.21
  -3   0 -33   -7.27    9.68
  -3   0 -34   96.69   10.69
  -3  -1  36   -0.25   10.64
   3  -1 -35    7.98    9.62
  -3  -1  35   -6.58   10.15
   3  -1 -34   21.26    9.30
   3  -1 -33   12.13    8.80
   3  -1 -32   -1.87    8.50
   3  -1 -31   -6.64    8.00
   3  -1 -30   21.59    7.83
   3  -1 -29   10.92    7.39
  -3  -1  28   11.72    5.81
  -3   1  28   11.05    5.28
   3  -1 -28   21.86    7.03
  -3  -1  27   21.54    5.84
  -3   1  27    5.90    5.13
   3  -1 -27   24.43    6.64
  -3  -1  26   -0.87    5.63
  -3   1  26    4.42    5.06
   3  -1 -26    2.31    6.14
  -3   1  25   66.70    5.59
  -3  -1  25   70.38    6.01
   3  -1 -25   81.54    6.59
  -3  -1  24    8.21    5.22
  -3   1  24    5.96    4.80
   3   1 -24    0.21    5.63
   3  -1 -24    7.46    5.43
  -3   1  23   52.94    5.09
  -3  -1  23   50.63    5.50
  -3  -1  23   51.83    5.80
   3  -1 -23   55.97    5.72
   3   1 -23   49.22    5.62
  -3  -1  22   78.03    5.64
  -3  -1  22   79.38    5.91
   3  -1 -22   86.68    5.71
   3   1 -22   74.68    5.70
  -3  -1  21   -1.13    4.91
  -3  -1  21    5.30    4.84
   3  -1 -21    2.84    4.52
   3   1 -21    1.49    4.73
  -3  -1  20  190.91    7.44
   3  -1 -20  189.28    7.35
   3   1 -20  187.97    7.38
  -3  -1  20  200.10    7.45
  -3  -1  19    9.55    4.55
  -3  -1  19    7.56    4.32
   3  -1 -19    7.90    4.04
   3   1 -19   10.42    4.10
  -3  -1  18   54.97    4.71
  -3  -1  18   56.37    4.54
   3  -1 -18   53.41    4.26
   3   1 -18   54.04    4.36
  -3  -1  17   12.49    4.25
   3  -1 -17    9.84    3.51
   3   1 -17    5.73    3.54
  -3  -1  17    8.07    3.68
   3  -1 -16   30.56    3.42
  -3  -1  16   28.52    3.77
   3   1 -16   25.14    3.57
   3   1 -15   -0.19    3.00
  -3  -1  15    3.11    3.27
   3  -1 -15    5.80    2.98
  -3  -1  14  217.57    6.86
   3  -1 -14  204.20    6.78
   3   1 -14  202.86    6.76
  -3   1  13    7.26    2.87
  -3  -1  13    5.03    2.79
  -3  -1  13    7.59    2.75
   3   1 -13    8.82    2.60
   3  -1 -13    9.03    2.52
  -3  -1  12  143.99    5.00
  -3  -1  12  148.33    5.07
  -3   1  12  138.34    5.06
  -3   1  11  161.83    5.37
  -3  -1  11  170.78    5.31
  -3  -1  11  151.34    5.32
  -3  -1  10   13.13    2.14
  -3   1  10   13.15    2.25
  -3  -1  10   15.62    2.24
  -3  -1   9  114.67    3.88
  -3  -1   9  115.61    3.88
  -3   1   8   53.06    2.47
  -3  -1   8   56.99    2.49
  -3  -1   8   53.95    2.54
  -3  -1   7   32.14    1.93
  -3   1   7   32.61    1.97
   3  -1  -7   38.39    2.31
   3  -1  -6   47.57    2.29
  -3   1   6   44.68    2.07
  -3  -1   6   45.33    2.06
   3  -1  -5  124.04    3.93
  -3  -1   5  126.92    3.86
  -3   1   5  125.12    3.88
  -3  -1   4    2.27    1.14
   3  -1  -4    5.22    1.38
  -3   1   4    2.83    1.22
  -3   1   3    0.76    1.07
   3  -1  -3    0.61    1.20
  -3  -1   3    2.17    1.04
   3  -1  -2   11.68    1.19
  -3   1   2   10.94    1.11
  -3  -1   2   12.23    1.09
   3  -1  -1   52.87    1.89
  -3   1   1   50.03    1.85
  -3  -1   1   53.69    1.87
  -3  -1   0   27.09    1.32
   3  -1   0   25.73    1.37
  -3   1   0   26.28    1.33
  -3   1  -1    2.63    1.01
   3  -1   1    1.74    1.09
  -3  -1  -1    1.55    1.04
  -3   1  -2   92.59    3.07
  -3  -1  -2  100.67    3.07
   3  -1   2   99.17    3.06
  -3   1  -3  168.52    4.83
  -3  -1  -3  166.78    4.83
   3  -1   3  157.96    4.78
  -3  -1  -3  165.21    4.65
  -3  -1  -4   19.39    1.05
  -3   1  -4   19.32    1.45
  -3  -1  -4   18.90    1.37
   3  -1   4   21.55    1.54
  -3   1  -5   76.74    2.77
  -3  -1  -5   81.78    2.80
   3  -1   5   81.08    2.89
  -3  -1  -6   74.64    2.73
  -3   1  -6   71.70    2.76
   3  -1   6   80.98    2.91
  -3  -1  -7   75.25    2.87
   3  -1   7   78.35    3.03
  -3   1  -7   74.63    2.91
   3  -1   8  112.04    3.91
  -3  -1  -8  106.49    3.74
  -3   1  -8  106.19    3.78
   3  -1   9   34.45    2.55
  -3  -1  -9   32.61    2.35
  -3   1  -9   29.99    2.34
   3  -1  10   77.12    2.57
  -3  -1 -10   88.92    3.51
  -3   1 -10   83.24    3.48
   3  -1  10   94.86    3.66
  -3   1 -10   89.25    3.08
   3  -1  11   47.75    1.93
  -3  -1 -11   57.23    3.02
   3  -1  11   56.91    3.20
  -3   1 -11   56.50    3.08
  -3   1 -11   53.10    2.48
  -3   1 -12  239.82    7.02
   3  -1  12  240.19    7.13
  -3  -1 -12  240.01    7.05
  -3   1 -12  226.00    6.51
   3  -1  13   10.92    3.12
  -3   1 -13   11.01    2.97
  -3  -1 -13   14.40    2.96
  -3   1 -13   12.32    2.31
  -3   1 -14  159.26    5.19
   3  -1  14  174.06    6.03
  -3  -1 -14  161.85    5.83
  -3   1 -14  154.06    5.85
  -3   1 -15   22.21    2.60
  -3  -1 -15   26.86    3.52
  -3   1 -15   23.40    3.61
   3  -1  15   24.69    3.77
  -3   1 -16   69.75    3.37
  -3  -1 -16   71.78    4.42
   3  -1  16   82.45    4.59
  -3   1 -16   67.99    4.47
  -3   1 -17  208.27    6.45
  -3  -1 -17  201.99    7.40
   3  -1  17  219.06    7.52
  -3   1 -17  200.18    7.46
   3  -1  18  109.78    5.55
  -3   1 -18   91.43    5.44
  -3  -1 -18   95.44    5.35
   3  -1  19   95.51    5.65
  -3   1 -19   82.29    5.58
  -3  -1 -19   92.39    5.51
   3  -1  20  145.65    6.67
  -3  -1 -20  131.84    6.56
   3  -1  21   16.27    5.33
  -3  -1 -21   12.63    5.14
  -3  -1 -22  175.80    7.87
  -3  -1 -23   36.22    6.17
  -3  -1 -24   74.87    6.89
  -3  -1 -25   64.74    7.00
  -3  -1 -26   11.04    6.98
  -3  -1 -27   23.11    7.57
  -3  -1 -28   19.13    7.73
  -3  -1 -29   -2.41    7.93
  -3  -1 -30   18.54    8.52
  -3  -1 -31   -3.65    9.04
  -3  -1 -32   13.10    9.16
  -3  -1 -33    2.64    9.54
  -3  -1 -34    5.34    9.74
  -3  -2  36   19.25   10.62
  -3  -2  35  107.76   11.07
   3  -2 -35  138.20   10.88
  -3  -2  34    6.09    9.74
   3  -2 -34   -2.36    9.42
   3  -2 -33   46.56    9.18
   3  -2 -32    2.85    8.65
   3  -2 -31   39.21    8.36
   3  -2 -30   21.79    7.72
  -3  -2  29  131.48    7.94
   3  -2 -29  156.90    8.78
  -3  -2  28   31.25    6.42
  -3   2  28   25.00    5.15
   3  -2 -28   20.62    7.20
  -3  -2  27  195.02    8.59
  -3   2  27  186.21    7.82
  -3  -2  26   38.07    6.14
  -3   2  26   31.17    5.12
   3  -2 -26   38.57    6.58
  -3   2  25  172.57    7.21
  -3  -2  25  178.22    8.06
  -3  -2  24   36.36    5.84
   3  -2 -24   46.44    5.90
  -3  -2  23   82.85    6.26
  -3  -2  23  100.09    6.41
   3  -2 -23  103.61    6.20
  -3  -2  22    7.37    5.34
   3  -2 -22    2.13    4.82
  -3  -2  22    2.54    5.24
  -3  -2  21   94.89    6.09
  -3  -2  21  103.28    5.99
   3  -2 -21  108.18    5.88
  -3  -2  20    5.96    4.88
  -3  -2  20    7.52    4.57
   3  -2 -20    4.69    4.32
  -3  -2  19  153.74    6.82
  -3  -2  19  158.39    6.55
   3  -2 -19  167.31    6.51
  -3  -2  18   22.14    4.67
  -3  -2  18   30.53    4.33
   3  -2 -18   29.20    3.95
  -3  -2  17  143.25    6.24
  -3  -2  17  149.98    5.90
   3  -2 -17  138.76    5.70
  -3  -2  16    1.52    4.17
  -3  -2  16    4.59    3.55
   3  -2 -16    6.50    3.22
  -3  -2  15   23.68    4.15
   3  -2 -15   21.75    3.14
  -3  -2  15   19.68    3.42
  -3  -2  14    1.21    3.74
  -3  -2  14    1.16    2.98
   3  -2 -14    0.03    2.68
  -3  -2  13   57.90    4.19
  -3  -2  13   65.89    3.71
  -3  -2  13   67.90    3.52
  -3  -2  12   20.46    3.54
  -3  -2  12   21.12    2.74
  -3  -2  12   24.92    2.72
  -3  -2  11  275.25    8.08
  -3  -2  11  267.51    8.15
  -3  -2  10  212.77    6.61
  -3  -2  10  220.82    6.63
  -3  -2   9   16.07    2.10
  -3  -2   9   19.21    2.15
  -3  -2   8   84.81    3.09
  -3  -2   8   86.25    3.18
  -3  -2   7   24.98    1.84
   3  -2  -7   25.56    2.16
   3  -2  -6   36.73    2.16
  -3  -2   6   35.31    1.91
  -3  -2   5  143.18    4.27
   3  -2  -5  137.22    4.33
  -3  -2   4  238.71    6.82
   3  -2  -4  242.91    6.87
   3  -2  -3    2.35    1.26
  -3  -2   3    2.73    1.09
   3  -2  -2   44.81    1.84
  -3  -2   2   46.30    1.82
   3  -2  -1  166.51    4.87
  -3  -2   1  169.71    4.84
  -3  -2   0   23.83    1.34
   3  -2   0   25.02    1.42
   3  -2   1   16.03    1.34
  -3  -2  -1   16.37    1.32
  -3  -2  -2  153.79    4.62
   3  -2   2  160.97    4.60
  -3  -2  -3   45.66    1.87
   3  -2   3   46.35    1.93
  -3  -2  -3   44.07    1.86
   3   2   4   72.51    2.40
  -3  -2  -4   67.45    2.48
   3  -2   4   70.86    2.59
   3  -2   5    1.70    1.51
  -3  -2  -5    0.62    1.39
   3   2   5    1.45    1.14
  -3   2  -6   40.62    1.60
   3   2   6   38.05    1.68
  -3  -2  -6   38.03    1.99
   3  -2   6   41.42    2.21
  -3  -2  -7   19.55    1.80
   3  -2   7   19.11    2.04
  -3   2  -7   18.90    1.37
   3   2   7   16.77    1.39
   3  -2   8   51.43    2.75
  -3  -2  -8   45.94    2.53
   3  -2   9    5.15    2.26
  -3  -2  -9    0.24    2.05
   3  -2  10   42.99    2.86
  -3  -2 -10   38.19    2.70
  -3   2 -10   44.35    2.71
  -3  -2 -11   84.78    3.75
   3  -2  11   93.77    3.89
  -3   2 -11   88.29    3.48
   3  -2  12   11.37    1.81
   3  -2  12   12.77    2.96
  -3  -2 -12   12.58    2.71
  -3   2 -12   10.75    2.50
   3  -2  13   35.39    2.21
  -3  -2 -13   34.91    3.23
   3  -2  13   42.09    3.45
  -3   2 -13   40.84    2.93
   3  -2  14   32.50    2.30
  -3   2 -14   41.23    3.12
   3  -2  14   40.22    3.62
  -3  -2 -14   37.20    3.45
   3  -2  15   17.81    2.28
  -3  -2 -15   25.95    3.57
  -3   2 -15   17.28    3.00
   3  -2  15   25.85    3.78
   3  -2  16   14.91    2.37
  -3  -2 -16   14.71    3.76
   3  -2  16   24.75    4.09
  -3   2 -16   19.59    3.20
  -3   2 -17   76.69    3.89
  -3  -2 -17   76.12    4.77
   3  -2  17   77.80    4.76
   3  -2  18   12.59    2.75
  -3   2 -18   20.62    3.48
  -3  -2 -18   19.93    4.34
   3  -2  18   18.72    4.42
  -3   2 -19  151.05    5.55
  -3  -2 -19  159.41    6.52
   3  -2  19  162.37    6.59
   3  -2  20   40.55    3.46
  -3   2 -20   47.23    4.02
  -3  -2 -20   47.94    5.16
   3  -2  20   48.21    5.29
   3  -2  21   75.36    4.19
  -3  -2 -21   88.62    6.00
   3  -2  22    5.51    3.51
  -3  -2 -22    1.40    5.48
   3  -2  23   13.97    3.84
  -3  -2 -23   18.69    6.05
   3  -2  24    4.47    3.95
  -3  -2 -24   -7.24    6.23
   3  -2  25   12.56    4.21
  -3  -2 -25   17.77    6.86
   3  -2  26   -4.61    4.33
  -3  -2 -26   -7.93    7.03
  -3  -2 -27  115.99    8.41
  -3  -2 -28    1.05    7.76
  -3  -2 -29   95.69    8.82
  -3  -2 -30   18.82    8.46
  -3  -2 -31   34.10    9.02
  -3  -2 -32   10.61    9.01
  -3  -2 -33   30.96    9.72
  -3  -2 -34    8.12   10.03
  -3  -3  36   -0.59   10.61
  -3   3  36    8.49   10.94
  -3  -3  35    1.89   10.20
  -3   3  35    8.06   10.47
  -3  -3  34    5.04    9.77
  -3   3  34   -0.08   10.10
   3  -3 -34   -9.10    9.47
   3   3 -34    5.97    9.58
  -3  -3  33    3.66    9.44
  -3   3  33    4.34    9.61
   3   3 -33   21.82    9.11
   3  -3 -33   -2.58    9.11
   3   3 -32    7.00    8.76
   3  -3 -32    8.05    8.65
   3  -3 -31    0.07    8.08
   3   3 -31   -2.64    8.27
   3   3 -30   -4.38    7.83
   3  -3 -30   -0.32    7.68
  -3  -3  29    8.54    6.97
   3   3 -29   -5.80    7.47
   3  -3 -29    5.82    7.27
  -3  -3  28   -2.25    6.85
   3   3 -28   -5.48    7.17
   3  -3 -28    2.66    7.02
  -3  -3  27    6.77    6.63
  -3   3  27    5.33    4.89
   3  -3 -27    5.01    6.62
   3   3 -27    4.86    6.76
  -3  -3  26   -8.59    6.42
   3  -3 -26    6.56    6.40
   3   3 -26   -9.53    6.42
  -3  -3  25   39.94    6.27
   3  -3 -25   44.14    6.34
   3   3 -25   39.97    6.36
  -3  -3  24   14.93    6.01
   3  -3 -24   22.46    5.64
   3   3 -24   21.81    5.90
  -3  -3  23   33.73    6.18
   3  -3 -23   39.13    5.74
  -3  -3  23   43.54    5.79
   3   3 -23   43.33    5.80
  -3   3  23   48.56    5.80
  -3  -3  22    5.69    5.63
  -3  -3  22    0.39    5.18
  -3   3  22    6.27    5.10
   3  -3 -22    1.42    5.02
   3   3 -22   -4.24    5.16
  -3  -3  21   52.11    5.83
  -3   3  21   53.13    5.24
   3  -3 -21   57.45    5.08
   3   3 -21   50.12    5.15
  -3  -3  21   50.40    5.29
  -3  -3  20    0.26    5.29
  -3   3  20   -0.23    4.60
  -3  -3  20    3.51    4.58
   3  -3 -20   -2.24    4.56
   3   3 -20   -3.68    4.55
  -3  -3  19  111.10    6.40
  -3   3  19  116.94    5.75
   3  -3 -19  124.96    5.71
  -3  -3  19  122.42    5.75
   3   3 -19  120.27    5.80
  -3  -3  18    5.08    4.79
  -3   3  18    4.96    4.08
  -3  -3  18    3.77    4.11
   3  -3 -18   -2.31    3.99
   3   3 -18   -4.37    4.00
  -3  -3  17  152.34    6.65
  -3   3  17  157.83    6.19
  -3  -3  17  162.65    6.27
   3  -3 -17  158.59    6.09
   3   3 -17  154.57    6.10
  -3  -3  16   22.85    4.55
   3   3 -16   18.98    3.64
  -3   3  16   30.22    3.79
  -3  -3  16   29.17    3.85
   3  -3 -16   27.17    3.60
  -3  -3  15  144.78    6.23
  -3   3  15  156.71    5.76
   3   3 -15  144.74    5.57
  -3  -3  15  155.10    5.73
   3  -3 -15  149.04    5.55
  -3  -3  14    3.43    4.02
   3  -3 -14    6.08    2.80
  -3   3  14    6.95    3.08
  -3  -3  14   10.15    3.09
  -3  -3  14    2.55    3.18
  -3  -3  13   69.54    4.57
  -3  -3  13   66.22    3.87
  -3   3  13   64.38    3.64
  -3  -3  13   69.66    3.64
  -3  -3  12    1.37    3.67
  -3   3  12    1.69    2.66
  -3  -3  12    2.69    2.66
  -3  -3  12   -0.20    2.64
  -3  -3  11    9.15    3.64
  -3   3  11    9.58    2.44
  -3  -3  11    8.54    2.47
  -3  -3  11    5.73    2.55
  -3  -3  10  160.32    5.79
  -3   3  10  156.57    5.14
  -3  -3  10  163.18    5.16
  -3  -3  10  153.12    5.13
  -3  -3   9   62.13    3.72
  -3   3   9   62.83    2.85
  -3  -3   9   64.10    2.90
  -3  -3   9   59.41    2.93
  -3  -3   8   29.07    3.02
  -3   3   8   26.94    2.13
  -3  -3   8   26.70    2.16
  -3  -3   8   27.55    2.03
  -3  -3   7  106.61    4.26
  -3   3   7  109.31    3.60
  -3  -3   7  104.27    3.61
  -3  -3   7  113.04    3.63
  -3  -3   6   25.86    2.72
   3  -3  -6   26.07    2.01
  -3  -3   6   25.19    1.77
   3   3  -6   26.14    2.18
  -3  -3   5    1.05    2.36
  -3  -3   5    1.43    1.30
   3  -3  -5    3.62    1.60
   3   3  -5    0.67    1.65
  -3  -3   4  102.09    3.82
   3  -3  -4   99.93    3.26
  -3  -3   4   97.73    3.16
   3   3  -4   97.51    3.26
   3  -3  -3   35.99    1.78
   3   3  -3   37.23    1.86
  -3  -3   3   35.17    1.64
  -3   3   3   31.43    1.67
  -3  -3   2   70.25    2.33
   3   3  -2   69.89    2.38
   3  -3  -2   70.68    2.38
   3   3  -1   13.40    1.31
  -3  -3   1   12.88    1.26
  -3   3   1   13.05    1.26
   3  -3  -1   12.29    1.34
  -3   3   0   15.62    1.36
  -3  -3   0   18.83    1.35
   3  -3   0   20.28    1.46
   3   3   0   17.93    1.40
   3  -3   1   19.66    1.44
  -3   3  -1   19.43    1.37
   3   3   1   16.97    1.46
[truncated: 9,579,291 more chars]
